# Supplementary material for: Partitioning the Human Transcriptome Using HKera, a Novel Classifier of Housekeeping and Tissue-Specific Genes
Source: PLoS One. 2013 Dec 20;8(12):e83040. doi: 10.1371/journal.pone.0083040 (PMC3869736; doi:10.1371/journal.pone.0083040)
Supplement: File S2 — Table S2. List of all 13,075 genes (in GSE2361) with their HKera score and GO, KEGG and PIR annotations. (This table is provided in a separate, Excel file). (XLS) [file pone.0083040.s002.xls]

## Sheet: HKera_supplement
Supplementary Data:
Table S2. List of all 13,075 genes (in GSE2361) with their HKera score and GO, KEGG and PIR annotations.
Entrez ID	Gene name	HKera score	Gene Ontology (level 2)			KEGG	PIR-Tissue specificity
			Biological Process	Cellular Component	Molecular Function
8992	ATPase, H+ transporting, lysosomal 9kDa, V0 subunit e1	1.09	GO:0008152~metabolic process,GO:0009987~cellular process,GO:0040007~growth,GO:0050896~response to stimulus,GO:0051179~localization,GO:0051234~establishment of localization,GO:0065007~biological regulation,	GO:0005623~cell,GO:0032991~macromolecular complex,GO:0044464~cell part,	GO:0003824~catalytic activity,GO:0005215~transporter activity,	hsa00190:Oxidative phosphorylation,hsa05110:Vibrio cholerae infection,hsa05120:Epithelial cell signaling in Helicobacter pylori infection,	Ubiquitous.,
2280	FK506 binding protein 1A, 12kDa	1.08	GO:0002376~immune system process,GO:0008152~metabolic process,GO:0009987~cellular process,GO:0016043~cellular component organization,GO:0032501~multicellular organismal process,GO:0032502~developmental process,GO:0044085~cellular component biogenesis,GO:0050896~response to stimulus,GO:0051179~localization,GO:0051234~establishment of localization,GO:0065007~biological regulation,	GO:0005623~cell,GO:0043226~organelle,GO:0044422~organelle part,GO:0044464~cell part,	GO:0003824~catalytic activity,GO:0005215~transporter activity,GO:0005488~binding,GO:0060089~molecular transducer activity,	-	-
8985	procollagen-lysine, 2-oxoglutarate 5-dioxygenase 3	1.08	GO:0008152~metabolic process,GO:0009987~cellular process,	GO:0005623~cell,GO:0043226~organelle,GO:0044464~cell part,	GO:0003824~catalytic activity,GO:0005488~binding,	hsa00310:Lysine degradation,	-
10075	HECT, UBA and WWE domain containing 1	1.07	GO:0008152~metabolic process,GO:0009987~cellular process,GO:0016043~cellular component organization,GO:0032502~developmental process,	GO:0005623~cell,GO:0031974~membrane-enclosed lumen,GO:0043226~organelle,GO:0044422~organelle part,GO:0044464~cell part,	GO:0003824~catalytic activity,GO:0005488~binding,	hsa04120:Ubiquitin mediated proteolysis,	-
26959	HMG-box transcription factor 1	1.07	GO:0008152~metabolic process,GO:0009987~cellular process,GO:0065007~biological regulation,	GO:0005623~cell,GO:0043226~organelle,GO:0044464~cell part,	GO:0005488~binding,GO:0030528~transcription regulator activity,	-	-
23351	KIAA0323	1.07	-	-	-	-	-
4218	RAB8A, member RAS oncogene family	1.07	GO:0009987~cellular process,GO:0016043~cellular component organization,GO:0032502~developmental process,GO:0044085~cellular component biogenesis,GO:0051179~localization,GO:0051234~establishment of localization,GO:0065007~biological regulation,	GO:0005623~cell,GO:0044464~cell part,	GO:0005488~binding,	-	-
406991	microRNA 21	1.07	-	-	-	-	-
81614	non imprinted in Prader-Willi/Angelman syndrome 2	1.07	-	GO:0005623~cell,GO:0044464~cell part,	GO:0005488~binding,	-	Widely expressed.,
4947	ornithine decarboxylase antizyme 2	1.07	GO:0008152~metabolic process,GO:0009987~cellular process,	-	GO:0005488~binding,GO:0030234~enzyme regulator activity,	-	-
55629	proline-rich nuclear receptor coactivator 2; similar to hCG1728885	1.07	GO:0008152~metabolic process,GO:0009987~cellular process,GO:0065007~biological regulation,	GO:0005623~cell,GO:0032991~macromolecular complex,GO:0043226~organelle,GO:0044464~cell part,	GO:0005488~binding,	-	Expressed in heart, lung, muscle and brain.,
390354	ribosomal protein L18a pseudogene 3	1.07	-	-	-	-	-
55611	OTU domain, ubiquitin aldehyde binding 1	1.06	GO:0002376~immune system process,GO:0008152~metabolic process,GO:0009987~cellular process,GO:0050896~response to stimulus,	GO:0005623~cell,GO:0044464~cell part,	GO:0003824~catalytic activity,	-	Isoform 1 is ubiquitous. Isoform 2 is expressed only in lymphoid tissues such as tonsils, lymph nodes and spleen, as well as peripheral blood mononuclear cells.,
1738	dihydrolipoamide dehydrogenase	1.06	GO:0000003~reproduction,GO:0008152~metabolic process,GO:0009987~cellular process,GO:0022414~reproductive process,GO:0032501~multicellular organismal process,GO:0032502~developmental process,GO:0065007~biological regulation,	GO:0005623~cell,GO:0031974~membrane-enclosed lumen,GO:0032991~macromolecular complex,GO:0043226~organelle,GO:0044422~organelle part,GO:0044464~cell part,	GO:0003824~catalytic activity,GO:0005488~binding,GO:0009055~electron carrier activity,	hsa00010:Glycolysis / Gluconeogenesis,hsa00020:Citrate cycle (TCA cycle),hsa00260:Glycine, serine and threonine metabolism,hsa00280:Valine, leucine and isoleucine degradation,hsa00620:Pyruvate metabolism,	-
3326	heat shock protein 90kDa alpha (cytosolic), class B member 1	1.06	GO:0008152~metabolic process,GO:0009987~cellular process,GO:0050896~response to stimulus,GO:0065007~biological regulation,	GO:0005623~cell,GO:0043226~organelle,GO:0044464~cell part,	GO:0005488~binding,GO:0030234~enzyme regulator activity,	hsa04612:Antigen processing and presentation,hsa04621:NOD-like receptor signaling pathway,hsa04914:Progesterone-mediated oocyte maturation,hsa05200:Pathways in cancer,hsa05215:Prostate cancer,	-
8660	insulin receptor substrate 2	1.06	GO:0008152~metabolic process,GO:0009987~cellular process,GO:0032501~multicellular organismal process,GO:0032502~developmental process,GO:0050896~response to stimulus,GO:0065007~biological regulation,	GO:0005623~cell,GO:0044464~cell part,	GO:0005488~binding,GO:0060089~molecular transducer activity,	hsa04722:Neurotrophin signaling pathway,hsa04910:Insulin signaling pathway,hsa04920:Adipocytokine signaling pathway,hsa04930:Type II diabetes mellitus,hsa04960:Aldosterone-regulated sodium reabsorption,	-
3417	isocitrate dehydrogenase 1 (NADP+), soluble	1.06	GO:0000003~reproduction,GO:0008152~metabolic process,GO:0009987~cellular process,GO:0022414~reproductive process,GO:0032501~multicellular organismal process,GO:0032502~developmental process,GO:0050896~response to stimulus,	GO:0005623~cell,GO:0043226~organelle,GO:0044464~cell part,	GO:0003824~catalytic activity,GO:0005488~binding,	hsa00020:Citrate cycle (TCA cycle),hsa00480:Glutathione metabolism,	-
143	poly (ADP-ribose) polymerase family, member 4	1.06	GO:0008152~metabolic process,GO:0009987~cellular process,GO:0016265~death,GO:0050896~response to stimulus,GO:0051179~localization,GO:0051234~establishment of localization,	GO:0005623~cell,GO:0032991~macromolecular complex,GO:0043226~organelle,GO:0044422~organelle part,GO:0044464~cell part,	GO:0003824~catalytic activity,GO:0005488~binding,	hsa03410:Base excision repair,	-
11331	prohibitin 2	1.06	GO:0008152~metabolic process,GO:0009987~cellular process,GO:0065007~biological regulation,	GO:0005623~cell,GO:0031975~envelope,GO:0043226~organelle,GO:0044422~organelle part,GO:0044464~cell part,	GO:0005488~binding,GO:0030528~transcription regulator activity,GO:0060089~molecular transducer activity,	-	-
6136	ribosomal protein L12 pseudogene 2; ribosomal protein L12 pseudogene 32; ribosomal protein L12 pseudogene 35; ribosomal protein L12 pseudogene 19; ribosomal protein L12 pseudogene 6; ribosomal protein L12; ribosomal protein L12 pseudogene 14	1.06	GO:0008152~metabolic process,GO:0009987~cellular process,	GO:0005623~cell,GO:0032991~macromolecular complex,GO:0043226~organelle,GO:0044464~cell part,	GO:0005198~structural molecule activity,GO:0005488~binding,	hsa03010:Ribosome,	-
6125	ribosomal protein L5 pseudogene 34; ribosomal protein L5 pseudogene 1; ribosomal protein L5	1.06	GO:0008152~metabolic process,GO:0009987~cellular process,GO:0044085~cellular component biogenesis,	GO:0005623~cell,GO:0031974~membrane-enclosed lumen,GO:0032991~macromolecular complex,GO:0043226~organelle,GO:0044422~organelle part,GO:0044464~cell part,	GO:0005198~structural molecule activity,GO:0005488~binding,	hsa03010:Ribosome,	-
6230	ribosomal protein S25 pseudogene 8; ribosomal protein S25	1.06	GO:0008152~metabolic process,GO:0009987~cellular process,	GO:0005623~cell,GO:0031974~membrane-enclosed lumen,GO:0032991~macromolecular complex,GO:0043226~organelle,GO:0044422~organelle part,GO:0044464~cell part,	GO:0005488~binding,	hsa03010:Ribosome,	-
90864	splA/ryanodine receptor domain and SOCS box containing 3	1.06	GO:0065007~biological regulation,	-	GO:0060089~molecular transducer activity,	-	-
10959	transmembrane emp24 domain trafficking protein 2	1.06	GO:0009987~cellular process,GO:0051179~localization,GO:0051234~establishment of localization,	GO:0005623~cell,GO:0043226~organelle,GO:0044422~organelle part,GO:0044464~cell part,	GO:0005488~binding,	-	-
27089	ubiquinol-cytochrome c reductase, complex III subunit VII, 9.5kDa	1.06	GO:0008152~metabolic process,GO:0009987~cellular process,GO:0051179~localization,GO:0051234~establishment of localization,	GO:0005623~cell,GO:0031975~envelope,GO:0043226~organelle,GO:0044422~organelle part,GO:0044464~cell part,	GO:0003824~catalytic activity,GO:0005215~transporter activity,	hsa00190:Oxidative phosphorylation,hsa04260:Cardiac muscle contraction,hsa05010:Alzheimer's disease,hsa05012:Parkinson's disease,hsa05016:Huntington's disease,	-
10664	CCCTC-binding factor (zinc finger protein)	1.05	GO:0008152~metabolic process,GO:0009987~cellular process,GO:0016043~cellular component organization,GO:0044085~cellular component biogenesis,GO:0065007~biological regulation,	GO:0005623~cell,GO:0031974~membrane-enclosed lumen,GO:0043226~organelle,GO:0044422~organelle part,GO:0044464~cell part,	GO:0005488~binding,GO:0030528~transcription regulator activity,	-	-
51474	LIM domain and actin binding 1	1.05	GO:0009987~cellular process,GO:0016043~cellular component organization,GO:0044085~cellular component biogenesis,GO:0065007~biological regulation,	GO:0005623~cell,GO:0043226~organelle,GO:0044422~organelle part,GO:0044464~cell part,	GO:0005488~binding,	-	-
392	Rho GTPase activating protein 1	1.05	GO:0065007~biological regulation,	GO:0005623~cell,GO:0043226~organelle,GO:0044464~cell part,	GO:0005488~binding,GO:0030234~enzyme regulator activity,GO:0060089~molecular transducer activity,	-	Ubiquitous.,
23061	TBC1 domain family, member 9B (with GRAM domain)	1.05	GO:0065007~biological regulation,	GO:0005623~cell,GO:0044464~cell part,	GO:0005488~binding,GO:0030234~enzyme regulator activity,	-	-
53	acid phosphatase 2, lysosomal	1.05	GO:0009987~cellular process,GO:0016043~cellular component organization,GO:0032501~multicellular organismal process,GO:0032502~developmental process,GO:0050896~response to stimulus,	GO:0005623~cell,GO:0031974~membrane-enclosed lumen,GO:0043226~organelle,GO:0044422~organelle part,GO:0044464~cell part,	GO:0003824~catalytic activity,GO:0005488~binding,	hsa00740:Riboflavin metabolism,hsa04142:Lysosome,	-
64769	chromosome 1 open reading frame 149	1.05	GO:0008152~metabolic process,GO:0009987~cellular process,GO:0016043~cellular component organization,GO:0065007~biological regulation,	GO:0005623~cell,GO:0031974~membrane-enclosed lumen,GO:0032991~macromolecular complex,GO:0043226~organelle,GO:0044422~organelle part,GO:0044464~cell part,	GO:0005488~binding,	-	-
2339	farnesyltransferase, CAAX box, alpha	1.05	GO:0008152~metabolic process,GO:0009987~cellular process,GO:0032501~multicellular organismal process,GO:0050896~response to stimulus,GO:0065007~biological regulation,	GO:0005623~cell,GO:0032991~macromolecular complex,GO:0043226~organelle,GO:0044422~organelle part,GO:0044464~cell part,	GO:0003824~catalytic activity,GO:0005488~binding,GO:0060089~molecular transducer activity,	-	-
2720	galactosidase, beta 1	1.05	GO:0008152~metabolic process,	GO:0005623~cell,GO:0043226~organelle,GO:0044464~cell part,	GO:0003824~catalytic activity,GO:0005488~binding,	hsa00052:Galactose metabolism,hsa00511:Other glycan degradation,hsa00531:Glycosaminoglycan degradation,hsa00600:Sphingolipid metabolism,hsa00604:Glycosphingolipid biosynthesis,hsa04142:Lysosome,	-
23180	raftlin, lipid raft linker 1	1.05	-	GO:0005623~cell,GO:0044464~cell part,	-	-	Specifically expressed by B-cells (at protein level).,
388344	ribosomal protein L13 pseudogene 12; ribosomal protein L13	1.05	GO:0008152~metabolic process,GO:0009987~cellular process,	GO:0005623~cell,GO:0032991~macromolecular complex,GO:0043226~organelle,GO:0044464~cell part,	GO:0005198~structural molecule activity,GO:0005488~binding,	hsa03010:Ribosome,	Higher levels of expression in benign breast lesions than in carcinomas.,
6158	ribosomal protein L28	1.05	GO:0008152~metabolic process,GO:0009987~cellular process,	GO:0005623~cell,GO:0032991~macromolecular complex,GO:0043226~organelle,GO:0044422~organelle part,GO:0044464~cell part,	GO:0005198~structural molecule activity,GO:0005488~binding,	hsa03010:Ribosome,	-
6159	ribosomal protein L29 pseudogene 9; ribosomal protein L29 pseudogene 12; ribosomal protein L29 pseudogene 11; ribosomal protein L29; ribosomal protein L29 pseudogene 26	1.05	GO:0000003~reproduction,GO:0008152~metabolic process,GO:0009987~cellular process,GO:0022414~reproductive process,GO:0032501~multicellular organismal process,GO:0032502~developmental process,GO:0051704~multi-organism process,	GO:0005623~cell,GO:0032991~macromolecular complex,GO:0043226~organelle,GO:0044422~organelle part,GO:0044464~cell part,	GO:0005198~structural molecule activity,GO:0005488~binding,	hsa03010:Ribosome,	-
6167	ribosomal protein L37	1.05	GO:0008152~metabolic process,GO:0009987~cellular process,	GO:0005623~cell,GO:0032991~macromolecular complex,GO:0043226~organelle,GO:0044422~organelle part,GO:0044464~cell part,	GO:0005198~structural molecule activity,GO:0005488~binding,	hsa03010:Ribosome,	-
6124	ribosomal protein L4; ribosomal protein L4 pseudogene 5; ribosomal protein L4 pseudogene 4	1.05	GO:0008152~metabolic process,GO:0009987~cellular process,	GO:0005623~cell,GO:0032991~macromolecular complex,GO:0043226~organelle,GO:0044422~organelle part,GO:0044464~cell part,	GO:0005198~structural molecule activity,GO:0005488~binding,	hsa03010:Ribosome,	-
6205	ribosomal protein S11 pseudogene 5; ribosomal protein S11	1.05	GO:0008152~metabolic process,GO:0009987~cellular process,	GO:0005623~cell,GO:0032991~macromolecular complex,GO:0043226~organelle,GO:0044422~organelle part,GO:0044464~cell part,	GO:0005198~structural molecule activity,GO:0005488~binding,	hsa03010:Ribosome,	-
28972	signal peptidase complex subunit 1 homolog (S. cerevisiae)	1.05	GO:0008152~metabolic process,GO:0009987~cellular process,	GO:0005623~cell,GO:0032991~macromolecular complex,GO:0043226~organelle,GO:0044422~organelle part,GO:0044464~cell part,	GO:0003824~catalytic activity,GO:0005488~binding,	-	-
79622	small nuclear ribonucleoprotein 25kDa (U11/U12)	1.05	GO:0008152~metabolic process,GO:0009987~cellular process,	GO:0005623~cell,GO:0032991~macromolecular complex,GO:0043226~organelle,GO:0044422~organelle part,GO:0044464~cell part,	-	-	-
51075	thioredoxin-related transmembrane protein 2	1.05	GO:0009987~cellular process,GO:0065007~biological regulation,	GO:0005623~cell,GO:0044464~cell part,	-	-	-
6867	transforming, acidic coiled-coil containing protein 1	1.05	GO:0009987~cellular process,	GO:0005623~cell,GO:0043226~organelle,GO:0044422~organelle part,GO:0044464~cell part,	GO:0005488~binding,	-	-
23471	translocation associated membrane protein 1	1.05	GO:0009987~cellular process,GO:0051179~localization,GO:0051234~establishment of localization,	GO:0005623~cell,GO:0043226~organelle,GO:0044422~organelle part,GO:0044464~cell part,	GO:0005488~binding,GO:0060089~molecular transducer activity,	-	-
9403	15 kDa selenoprotein	1.04	GO:0000003~reproduction,GO:0008152~metabolic process,GO:0009987~cellular process,GO:0016043~cellular component organization,GO:0022414~reproductive process,GO:0032501~multicellular organismal process,GO:0032502~developmental process,	GO:0005623~cell,GO:0031974~membrane-enclosed lumen,GO:0043226~organelle,GO:0044422~organelle part,GO:0044464~cell part,	GO:0003824~catalytic activity,GO:0005488~binding,GO:0016209~antioxidant activity,	-	Higher levels in prostate and thyroid gland.,
514	ATP synthase, H+ transporting, mitochondrial F1 complex, epsilon subunit pseudogene 2; ATP synthase, H+ transporting, mitochondrial F1 complex, epsilon subunit	1.04	GO:0008152~metabolic process,GO:0009987~cellular process,GO:0051179~localization,GO:0051234~establishment of localization,	GO:0005623~cell,GO:0031974~membrane-enclosed lumen,GO:0031975~envelope,GO:0032991~macromolecular complex,GO:0043226~organelle,GO:0044422~organelle part,GO:0044464~cell part,	GO:0003824~catalytic activity,GO:0005215~transporter activity,	hsa00190:Oxidative phosphorylation,hsa05010:Alzheimer's disease,hsa05012:Parkinson's disease,hsa05016:Huntington's disease,	Ubiquitous.,
10159	ATPase, H+ transporting, lysosomal accessory protein 2	1.04	GO:0008152~metabolic process,GO:0032501~multicellular organismal process,GO:0065007~biological regulation,	GO:0005623~cell,GO:0044464~cell part,	GO:0005488~binding,GO:0060089~molecular transducer activity,	-	-
967	CD63 molecule	1.04	GO:0065007~biological regulation,	GO:0005623~cell,GO:0043226~organelle,GO:0044422~organelle part,GO:0044464~cell part,	-	hsa04142:Lysosome,	Dysplastic nevi, radial growth phase primary melanomas, hematopoietic cells, tissue macrophages.,
79004	CUE domain containing 2	1.04	GO:0008152~metabolic process,GO:0009987~cellular process,	GO:0005623~cell,GO:0043226~organelle,GO:0044464~cell part,	GO:0005488~binding,	-	-
25996	REX2, RNA exonuclease 2 homolog (S. cerevisiae)	1.04	GO:0008152~metabolic process,GO:0009987~cellular process,	GO:0005623~cell,GO:0043226~organelle,GO:0044464~cell part,	GO:0003824~catalytic activity,GO:0005488~binding,	-	-
65125	WNK lysine deficient protein kinase 1; hypothetical LOC100132369	1.04	GO:0008152~metabolic process,GO:0009987~cellular process,GO:0051179~localization,GO:0051234~establishment of localization,GO:0065007~biological regulation,	GO:0005623~cell,GO:0044464~cell part,	GO:0003824~catalytic activity,GO:0005488~binding,GO:0030234~enzyme regulator activity,	-	Widely expressed, with highest levels observed in the testis, heart, kidney and skeletal muscle.,
55347	abhydrolase domain containing 10	1.04	-	GO:0005623~cell,GO:0043226~organelle,GO:0044464~cell part,	GO:0003824~catalytic activity,	-	-
10575	chaperonin containing TCP1, subunit 4 (delta)	1.04	GO:0008152~metabolic process,GO:0009987~cellular process,	GO:0005623~cell,GO:0032991~macromolecular complex,GO:0043226~organelle,GO:0044464~cell part,	GO:0005488~binding,	-	-
1211	clathrin, light chain (Lca)	1.04	GO:0009987~cellular process,GO:0016043~cellular component organization,GO:0051179~localization,GO:0051234~establishment of localization,	GO:0005623~cell,GO:0032991~macromolecular complex,GO:0043226~organelle,GO:0044422~organelle part,GO:0044464~cell part,	GO:0005198~structural molecule activity,GO:0005488~binding,	hsa04142:Lysosome,hsa04144:Endocytosis,hsa05016:Huntington's disease,	-
22818	coatomer protein complex, subunit zeta 1	1.04	GO:0009987~cellular process,GO:0016043~cellular component organization,GO:0051179~localization,GO:0051234~establishment of localization,	GO:0005623~cell,GO:0032991~macromolecular complex,GO:0043226~organelle,GO:0044422~organelle part,GO:0044464~cell part,	GO:0005488~binding,	-	-
892	cyclin C	1.04	GO:0008152~metabolic process,GO:0009987~cellular process,GO:0065007~biological regulation,	GO:0005623~cell,GO:0043226~organelle,GO:0044464~cell part,	GO:0005488~binding,	-	Highest levels in pancreas. High levels in heart, liver, skeletal muscle and kidney. Low levels in brain.,
126037	eukaryotic translation elongation factor 1 delta pseudogene 1	1.04	-	-	-	-	-
55177	family with sequence similarity 82, member A2	1.04	GO:0009987~cellular process,GO:0016265~death,GO:0032502~developmental process,	GO:0005623~cell,GO:0032991~macromolecular complex,GO:0043226~organelle,GO:0044422~organelle part,GO:0044464~cell part,	GO:0005488~binding,	-	Present at high level in epidermis and seminiferous epithelium: while basal cells in the epidermis and spermatogonia show no perceptible amount, keratinocytes of suprabasal layers and differentiating first-order spermatocytes up to spermatids exhibit high expression. In skeletal muscle, its presence is restricted to fibers of the fast twitch type. In surface epithelia containing ciliated cells, i…
51144	hydroxysteroid (17-beta) dehydrogenase 12	1.04	GO:0008152~metabolic process,GO:0009987~cellular process,GO:0016043~cellular component organization,GO:0065007~biological regulation,	GO:0005576~extracellular region,GO:0005623~cell,GO:0043226~organelle,GO:0044421~extracellular region part,GO:0044464~cell part,	GO:0003824~catalytic activity,GO:0005488~binding,	hsa00140:Steroid hormone biosynthesis,hsa00150:Androgen and estrogen metabolism,hsa01040:Biosynthesis of unsaturated fatty acids,	Expressed in most tissues tested. Highly expressed in the ovary and mammary. Expressed in platelets.,
23008	kelch domain containing 10	1.04	-	-	-	-	-
55379	leucine rich repeat containing 59	1.04	-	GO:0005623~cell,GO:0031974~membrane-enclosed lumen,GO:0043226~organelle,GO:0044422~organelle part,GO:0044464~cell part,	GO:0005488~binding,	-	-
23499	microtubule-actin crosslinking factor 1	1.04	GO:0009987~cellular process,GO:0016043~cellular component organization,GO:0032501~multicellular organismal process,GO:0032502~developmental process,GO:0051179~localization,GO:0051234~establishment of localization,GO:0065007~biological regulation,	GO:0005623~cell,GO:0043226~organelle,GO:0044464~cell part,	GO:0005488~binding,	-	Expressed in heart, lung, pituitary and placenta, not found in brain, kidney, liver, pancreas or skeletal muscle.,Ubiquitously expressed.,
4673	nucleosome assembly protein 1-like 1	1.04	GO:0008152~metabolic process,GO:0009987~cellular process,GO:0016043~cellular component organization,GO:0044085~cellular component biogenesis,GO:0065007~biological regulation,	GO:0005623~cell,GO:0032991~macromolecular complex,GO:0043226~organelle,GO:0044422~organelle part,GO:0044464~cell part,	GO:0005488~binding,	-	Ubiquitously expressed.,
26073	polymerase (DNA-directed), delta interacting protein 2	1.04	-	GO:0005623~cell,GO:0031974~membrane-enclosed lumen,GO:0043226~organelle,GO:0044422~organelle part,GO:0044464~cell part,	-	-	-
5621	prion protein	1.04	GO:0008152~metabolic process,GO:0009987~cellular process,GO:0016043~cellular component organization,GO:0044085~cellular component biogenesis,GO:0050896~response to stimulus,GO:0065007~biological regulation,	GO:0005623~cell,GO:0043226~organelle,GO:0044464~cell part,	GO:0005488~binding,	hsa05020:Prion diseases,	-
5516	protein phosphatase 2 (formerly 2A), catalytic subunit, beta isoform	1.04	GO:0008152~metabolic process,GO:0009987~cellular process,GO:0050896~response to stimulus,GO:0065007~biological regulation,	GO:0005623~cell,GO:0032991~macromolecular complex,GO:0043226~organelle,GO:0044422~organelle part,GO:0044464~cell part,	GO:0003824~catalytic activity,GO:0005488~binding,	hsa04114:Oocyte meiosis,hsa04310:Wnt signaling pathway,hsa04350:TGF-beta signaling pathway,hsa04530:Tight junction,hsa04730:Long-term depression,	-
6146	ribosomal protein L22 pseudogene 11; ribosomal protein L22	1.04	GO:0002376~immune system process,GO:0008152~metabolic process,GO:0009987~cellular process,GO:0032501~multicellular organismal process,GO:0032502~developmental process,	GO:0005623~cell,GO:0032991~macromolecular complex,GO:0043226~organelle,GO:0044422~organelle part,GO:0044464~cell part,	GO:0005198~structural molecule activity,GO:0005488~binding,	hsa03010:Ribosome,	-
6208	ribosomal protein S14	1.04	GO:0002376~immune system process,GO:0008152~metabolic process,GO:0009987~cellular process,GO:0016043~cellular component organization,GO:0032501~multicellular organismal process,GO:0032502~developmental process,GO:0044085~cellular component biogenesis,GO:0065007~biological regulation,	GO:0005623~cell,GO:0031974~membrane-enclosed lumen,GO:0032991~macromolecular complex,GO:0043226~organelle,GO:0044422~organelle part,GO:0044464~cell part,	GO:0005198~structural molecule activity,GO:0005488~binding,GO:0045182~translation regulator activity,	-	-
6227	ribosomal protein S21	1.04	GO:0008152~metabolic process,GO:0009987~cellular process,GO:0032502~developmental process,	GO:0005623~cell,GO:0032991~macromolecular complex,GO:0043226~organelle,GO:0044422~organelle part,GO:0044464~cell part,	GO:0005198~structural molecule activity,GO:0005488~binding,	hsa03010:Ribosome,	-
6235	ribosomal protein S29 pseudogene 11; ribosomal protein S29 pseudogene 16; ribosomal protein S29 pseudogene 17; ribosomal protein S29 pseudogene 3; ribosomal protein S29 pseudogene 9; ribosomal protein S29	1.04	GO:0008152~metabolic process,GO:0009987~cellular process,	GO:0005623~cell,GO:0032991~macromolecular complex,GO:0043226~organelle,GO:0044422~organelle part,GO:0044464~cell part,	GO:0005198~structural molecule activity,GO:0005488~binding,	hsa03010:Ribosome,	-
6201	ribosomal protein S7; ribosomal protein S7 pseudogene 11; ribosomal protein S7 pseudogene 4; ribosomal protein S7 pseudogene 10	1.04	GO:0008152~metabolic process,GO:0009987~cellular process,GO:0044085~cellular component biogenesis,	GO:0005623~cell,GO:0031974~membrane-enclosed lumen,GO:0032991~macromolecular complex,GO:0043226~organelle,GO:0044422~organelle part,GO:0044464~cell part,	GO:0005198~structural molecule activity,GO:0005488~binding,	hsa03010:Ribosome,	-
387867	ribosomal protein SA pseudogene 9; ribosomal protein SA pseudogene 8; ribosomal protein SA pseudogene 58; ribosomal protein SA pseudogene 19; ribosomal protein SA pseudogene 18; ribosomal protein SA; ribosomal protein SA pseudogene 15; ribosomal protein SA pseudogene 61; ribosomal protein SA pseudogene 29; ribosomal protein SA pseudogene 12	1.04	GO:0008152~metabolic process,GO:0009987~cellular process,GO:0022610~biological adhesion,	GO:0005623~cell,GO:0032991~macromolecular complex,GO:0043226~organelle,GO:0044422~organelle part,GO:0044464~cell part,	GO:0005198~structural molecule activity,GO:0005488~binding,GO:0060089~molecular transducer activity,	hsa03010:Ribosome,	-
9905	small G protein signaling modulator 2	1.04	GO:0065007~biological regulation,	GO:0005623~cell,GO:0044464~cell part,	GO:0030234~enzyme regulator activity,	-	Widely expressed.,
56889	transmembrane 9 superfamily member 3	1.04	-	GO:0005623~cell,GO:0044464~cell part,	GO:0005488~binding,	-	-
9525	vacuolar protein sorting 4 homolog B (S. cerevisiae)	1.04	GO:0008152~metabolic process,GO:0009987~cellular process,GO:0016043~cellular component organization,GO:0050896~response to stimulus,GO:0051179~localization,GO:0051234~establishment of localization,	GO:0005623~cell,GO:0043226~organelle,GO:0044422~organelle part,GO:0044464~cell part,	GO:0003824~catalytic activity,GO:0005488~binding,	hsa04144:Endocytosis,	Ubiquitously expressed.,
509	ATP synthase, H+ transporting, mitochondrial F1 complex, gamma polypeptide 1	1.03	GO:0008152~metabolic process,GO:0009987~cellular process,GO:0051179~localization,GO:0051234~establishment of localization,	GO:0005623~cell,GO:0031974~membrane-enclosed lumen,GO:0031975~envelope,GO:0032991~macromolecular complex,GO:0043226~organelle,GO:0044422~organelle part,GO:0044464~cell part,	GO:0003824~catalytic activity,GO:0005215~transporter activity,GO:0005488~binding,	hsa00190:Oxidative phosphorylation,hsa05010:Alzheimer's disease,hsa05012:Parkinson's disease,hsa05016:Huntington's disease,	Isoform H is expressed specifically in the heart and skeletal muscle, which require rapid energy supply. Isoform L type is expressed in the brain, liver, kidney. Both forms are expressed in the skin, intestine, stomach, and aorta.,
8763	CD164 molecule, sialomucin	1.03	GO:0002376~immune system process,GO:0009987~cellular process,GO:0022610~biological adhesion,GO:0032501~multicellular organismal process,GO:0032502~developmental process,GO:0050896~response to stimulus,GO:0065007~biological regulation,	GO:0005576~extracellular region,GO:0005623~cell,GO:0043226~organelle,GO:0044464~cell part,	GO:0005488~binding,	hsa04142:Lysosome,	Small intestine, colon, lung, thyroid and in colorectal and pancreatic adenocarcinoma.,
4707	NADH dehydrogenase (ubiquinone) 1 beta subcomplex, 1, 7kDa	1.03	GO:0008152~metabolic process,GO:0009987~cellular process,GO:0051179~localization,GO:0051234~establishment of localization,	GO:0005623~cell,GO:0031975~envelope,GO:0032991~macromolecular complex,GO:0043226~organelle,GO:0044422~organelle part,GO:0044464~cell part,	GO:0003824~catalytic activity,	hsa00190:Oxidative phosphorylation,hsa05010:Alzheimer's disease,hsa05012:Parkinson's disease,hsa05016:Huntington's disease,	-
10952	Sec61 beta subunit	1.03	GO:0008152~metabolic process,GO:0009987~cellular process,GO:0051179~localization,GO:0051234~establishment of localization,	GO:0005623~cell,GO:0032991~macromolecular complex,GO:0043226~organelle,GO:0044422~organelle part,GO:0044464~cell part,	GO:0005215~transporter activity,GO:0005488~binding,	hsa05110:Vibrio cholerae infection,	-
80213	TM2 domain containing 3	1.03	-	GO:0005623~cell,GO:0044464~cell part,	-	-	Widely expressed.,
10131	TNF receptor-associated protein 1	1.03	GO:0008152~metabolic process,GO:0009987~cellular process,GO:0050896~response to stimulus,	GO:0005623~cell,GO:0043226~organelle,GO:0044464~cell part,	GO:0005488~binding,GO:0060089~molecular transducer activity,	-	-
9724	UTP14, U3 small nucleolar ribonucleoprotein, homolog C (yeast); asparagine-linked glycosylation 11, alpha-1,2-mannosyltransferase homolog (yeast)	1.03	GO:0000003~reproduction,GO:0008152~metabolic process,GO:0009987~cellular process,GO:0022414~reproductive process,GO:0032501~multicellular organismal process,GO:0032502~developmental process,GO:0044085~cellular component biogenesis,	GO:0005623~cell,GO:0031974~membrane-enclosed lumen,GO:0032991~macromolecular complex,GO:0043226~organelle,GO:0044422~organelle part,GO:0044464~cell part,	GO:0003824~catalytic activity,GO:0005488~binding,	hsa00510:N-Glycan biosynthesis,	Expressed in testis.,
805	calmodulin 3 (phosphorylase kinase, delta); calmodulin 2 (phosphorylase kinase, delta); calmodulin 1 (phosphorylase kinase, delta)	1.03	GO:0009987~cellular process,GO:0050896~response to stimulus,GO:0065007~biological regulation,	GO:0005576~extracellular region,GO:0005623~cell,GO:0031974~membrane-enclosed lumen,GO:0032991~macromolecular complex,GO:0043226~organelle,GO:0044422~organelle part,GO:0044464~cell part,	GO:0003824~catalytic activity,GO:0005488~binding,	hsa04020:Calcium signaling pathway,hsa04070:Phosphatidylinositol signaling system,hsa04114:Oocyte meiosis,hsa04270:Vascular smooth muscle contraction,hsa04720:Long-term potentiation,hsa04722:Neurotrophin signaling pathway,hsa04740:Olfactory transduction,hsa04910:Insulin signaling pathway,hsa04912:GnRH signaling pathway,hsa04916:Melanogenesis,hsa05010:Alzheimer's disease,hsa05214:Glioma,	-
829	capping protein (actin filament) muscle Z-line, alpha 1	1.03	GO:0009987~cellular process,GO:0016043~cellular component organization,GO:0044085~cellular component biogenesis,GO:0065007~biological regulation,	GO:0005623~cell,GO:0032991~macromolecular complex,GO:0043226~organelle,GO:0044422~organelle part,GO:0044464~cell part,	GO:0005488~binding,	-	-
23177	centrosomal protein 68kDa	1.03	-	GO:0005623~cell,GO:0043226~organelle,GO:0044422~organelle part,GO:0044464~cell part,	-	-	-
23191	cytoplasmic FMR1 interacting protein 1	1.03	GO:0009987~cellular process,GO:0016043~cellular component organization,GO:0032501~multicellular organismal process,GO:0032502~developmental process,GO:0040007~growth,GO:0044085~cellular component biogenesis,GO:0065007~biological regulation,	GO:0005623~cell,GO:0044464~cell part,GO:0045202~synapse,	GO:0005488~binding,	hsa04810:Regulation of actin cytoskeleton,	-
1958	early growth response 1	1.03	GO:0002376~immune system process,GO:0008152~metabolic process,GO:0009987~cellular process,GO:0032501~multicellular organismal process,GO:0032502~developmental process,GO:0050896~response to stimulus,GO:0065007~biological regulation,	GO:0005623~cell,GO:0043226~organelle,GO:0044464~cell part,	GO:0005488~binding,GO:0030528~transcription regulator activity,	hsa05020:Prion diseases,	-
80097	family with sequence similarity 128, member B	1.03	-	-	-	-	-
55705	importin 9	1.03	GO:0009987~cellular process,GO:0016043~cellular component organization,GO:0044085~cellular component biogenesis,GO:0051179~localization,GO:0051234~establishment of localization,	GO:0005623~cell,GO:0031975~envelope,GO:0032991~macromolecular complex,GO:0043226~organelle,GO:0044422~organelle part,GO:0044464~cell part,	GO:0005215~transporter activity,GO:0005488~binding,	-	-
51780	lysine (K)-specific demethylase 3B	1.03	GO:0008152~metabolic process,GO:0009987~cellular process,GO:0016043~cellular component organization,GO:0065007~biological regulation,	GO:0005623~cell,GO:0031974~membrane-enclosed lumen,GO:0043226~organelle,GO:0044422~organelle part,GO:0044464~cell part,	GO:0003824~catalytic activity,GO:0005488~binding,	-	-
2908	nuclear receptor subfamily 3, group C, member 1 (glucocorticoid receptor)	1.03	GO:0008152~metabolic process,GO:0009987~cellular process,GO:0016043~cellular component organization,GO:0032501~multicellular organismal process,GO:0032502~developmental process,GO:0050896~response to stimulus,GO:0065007~biological regulation,	GO:0005623~cell,GO:0031974~membrane-enclosed lumen,GO:0043226~organelle,GO:0044422~organelle part,GO:0044464~cell part,	GO:0005488~binding,GO:0030528~transcription regulator activity,GO:0060089~molecular transducer activity,	hsa04080:Neuroactive ligand-receptor interaction,	Widely expressed. In the heart, detected in left and right atria, left and right ventricles, aorta, apex, intraventricular septum, and atrioventricular node as well as whole adult and fetal heart.,
5441	polymerase (RNA) II (DNA directed) polypeptide L, 7.6kDa	1.03	GO:0008152~metabolic process,GO:0009987~cellular process,GO:0016043~cellular component organization,GO:0044085~cellular component biogenesis,GO:0065007~biological regulation,	GO:0005623~cell,GO:0031974~membrane-enclosed lumen,GO:0032991~macromolecular complex,GO:0043226~organelle,GO:0044422~organelle part,GO:0044464~cell part,	GO:0003824~catalytic activity,GO:0005488~binding,	hsa00230:Purine metabolism,hsa00240:Pyrimidine metabolism,hsa03020:RNA polymerase,hsa05016:Huntington's disease,	-
5663	presenilin 1	1.03	GO:0002376~immune system process,GO:0008152~metabolic process,GO:0009987~cellular process,GO:0016043~cellular component organization,GO:0016265~death,GO:0022610~biological adhesion,GO:0032501~multicellular organismal process,GO:0032502~developmental process,GO:0040007~growth,GO:0040011~locomotion,GO:0044085~cellular component biogenesis,GO:0050896~response to stimulus,GO:0051179~localization,GO:0…	GO:0005623~cell,GO:0031975~envelope,GO:0032991~macromolecular complex,GO:0043226~organelle,GO:0044422~organelle part,GO:0044464~cell part,GO:0045202~synapse,	GO:0003824~catalytic activity,GO:0005488~binding,	hsa04310:Wnt signaling pathway,hsa04330:Notch signaling pathway,hsa04722:Neurotrophin signaling pathway,hsa05010:Alzheimer's disease,	Expressed in a wide range of tissues including various regions of the brain, liver, spleen and lymph nodes.,
10130	protein disulfide isomerase family A, member 6	1.03	GO:0008152~metabolic process,GO:0009987~cellular process,GO:0065007~biological regulation,	GO:0005623~cell,GO:0031974~membrane-enclosed lumen,GO:0043226~organelle,GO:0044422~organelle part,GO:0044464~cell part,	GO:0003824~catalytic activity,GO:0005488~binding,	-	-
6184	ribophorin I	1.03	GO:0008152~metabolic process,GO:0009987~cellular process,	GO:0005623~cell,GO:0032991~macromolecular complex,GO:0043226~organelle,GO:0044422~organelle part,GO:0044464~cell part,	GO:0003824~catalytic activity,GO:0005488~binding,	hsa00510:N-Glycan biosynthesis,	Expressed in all tissues tested.,
6143	ribosomal protein L19; ribosomal protein L19 pseudogene 12	1.03	GO:0008152~metabolic process,GO:0009987~cellular process,	GO:0005623~cell,GO:0032991~macromolecular complex,GO:0043226~organelle,GO:0044422~organelle part,GO:0044464~cell part,	GO:0005198~structural molecule activity,GO:0005488~binding,	hsa03010:Ribosome,	-
9349	ribosomal protein L23 pseudogene 6; ribosomal protein L23	1.03	GO:0008152~metabolic process,GO:0009987~cellular process,GO:0051179~localization,GO:0051234~establishment of localization,	GO:0005623~cell,GO:0031974~membrane-enclosed lumen,GO:0032991~macromolecular complex,GO:0043226~organelle,GO:0044422~organelle part,GO:0044464~cell part,	GO:0005198~structural molecule activity,GO:0005488~binding,	hsa03010:Ribosome,	-
6152	ribosomal protein L24; ribosomal protein L24 pseudogene 6	1.03	GO:0008152~metabolic process,GO:0009987~cellular process,GO:0016043~cellular component organization,GO:0032501~multicellular organismal process,GO:0032502~developmental process,GO:0044085~cellular component biogenesis,GO:0065007~biological regulation,	GO:0005623~cell,GO:0032991~macromolecular complex,GO:0043226~organelle,GO:0044422~organelle part,GO:0044464~cell part,	GO:0005198~structural molecule activity,GO:0005488~binding,	hsa03010:Ribosome,	-
6173	ribosomal protein L36a pseudogene 51; ribosomal protein L36a pseudogene 37; ribosomal protein L36a pseudogene 49; heterogeneous nuclear ribonucleoprotein H2 (H'); ribosomal protein L36a	1.03	GO:0008152~metabolic process,GO:0009987~cellular process,	GO:0005623~cell,GO:0031974~membrane-enclosed lumen,GO:0032991~macromolecular complex,GO:0043226~organelle,GO:0044422~organelle part,GO:0044464~cell part,	GO:0005198~structural molecule activity,GO:0005488~binding,	hsa03010:Ribosome,	Expressed ubiquitously.,
6231	ribosomal protein S26 pseudogene 38; ribosomal protein S26 pseudogene 39; ribosomal protein S26 pseudogene 35; ribosomal protein S26 pseudogene 31; ribosomal protein S26 pseudogene 20; ribosomal protein S26 pseudogene 54; ribosomal protein S26 pseudogene 2; ribosomal protein S26 pseudogene 53; ribosomal protein S26 pseudogene 25; ribosomal protein S26 pseudogene 50; ribosomal protein S26 pseudoge…	1.03	GO:0008152~metabolic process,GO:0009987~cellular process,GO:0065007~biological regulation,	GO:0005623~cell,GO:0032991~macromolecular complex,GO:0043226~organelle,GO:0044422~organelle part,GO:0044464~cell part,	GO:0005198~structural molecule activity,GO:0005488~binding,	hsa03010:Ribosome,	-
6188	ribosomal protein S3 pseudogene 3; ribosomal protein S3	1.03	GO:0008152~metabolic process,GO:0009987~cellular process,GO:0016265~death,GO:0050896~response to stimulus,GO:0065007~biological regulation,	GO:0005623~cell,GO:0032991~macromolecular complex,GO:0043226~organelle,GO:0044422~organelle part,GO:0044464~cell part,	GO:0003824~catalytic activity,GO:0005198~structural molecule activity,GO:0005488~binding,	hsa03010:Ribosome,	-
6202	ribosomal protein S8; ribosomal protein S8 pseudogene 8; ribosomal protein S8 pseudogene 10	1.03	GO:0008152~metabolic process,GO:0009987~cellular process,	GO:0005623~cell,GO:0032991~macromolecular complex,GO:0043226~organelle,GO:0044422~organelle part,GO:0044464~cell part,	GO:0005198~structural molecule activity,GO:0005488~binding,	hsa03010:Ribosome,	-
6203	ribosomal protein S9; ribosomal protein S9 pseudogene 4	1.03	GO:0008152~metabolic process,GO:0009987~cellular process,GO:0065007~biological regulation,	GO:0005623~cell,GO:0031974~membrane-enclosed lumen,GO:0032991~macromolecular complex,GO:0043226~organelle,GO:0044422~organelle part,GO:0044464~cell part,	GO:0005198~structural molecule activity,GO:0005488~binding,GO:0045182~translation regulator activity,	hsa03010:Ribosome,	-
220717	ribosomal protein, large, P0 pseudogene 2; ribosomal protein, large, P0 pseudogene 3; ribosomal protein, large, P0 pseudogene 6; ribosomal protein, large, P0	1.03	GO:0008152~metabolic process,GO:0009987~cellular process,GO:0044085~cellular component biogenesis,GO:0051704~multi-organism process,	GO:0005623~cell,GO:0032991~macromolecular complex,GO:0043226~organelle,GO:0044422~organelle part,GO:0044464~cell part,	GO:0005198~structural molecule activity,GO:0005488~binding,	hsa03010:Ribosome,	-
6181	ribosomal protein, large, P2 pseudogene 3; ribosomal protein, large, P2	1.03	GO:0008152~metabolic process,GO:0009987~cellular process,	GO:0005623~cell,GO:0032991~macromolecular complex,GO:0043226~organelle,GO:0044422~organelle part,GO:0044464~cell part,	GO:0005198~structural molecule activity,GO:0005488~binding,	hsa03010:Ribosome,	-
6821	sulfite oxidase	1.03	GO:0008152~metabolic process,GO:0050896~response to stimulus,	GO:0005623~cell,GO:0031974~membrane-enclosed lumen,GO:0031975~envelope,GO:0043226~organelle,GO:0044422~organelle part,GO:0044464~cell part,	GO:0003824~catalytic activity,GO:0005488~binding,GO:0009055~electron carrier activity,	hsa00920:Sulfur metabolism,	-
79042	tRNA splicing endonuclease 34 homolog (S. cerevisiae)	1.03	GO:0008152~metabolic process,GO:0009987~cellular process,	GO:0005623~cell,GO:0031974~membrane-enclosed lumen,GO:0032991~macromolecular complex,GO:0043226~organelle,GO:0044422~organelle part,GO:0044464~cell part,	GO:0003824~catalytic activity,GO:0005488~binding,	-	-
55754	transmembrane protein 30A	1.03	-	GO:0005623~cell,GO:0044464~cell part,	-	-	-
51669	transmembrane protein 66	1.03	-	GO:0005623~cell,GO:0044464~cell part,	-	-	-
1200	tripeptidyl peptidase I	1.03	GO:0008152~metabolic process,GO:0009987~cellular process,GO:0016043~cellular component organization,GO:0016265~death,GO:0032501~multicellular organismal process,GO:0032502~developmental process,GO:0065007~biological regulation,	GO:0005623~cell,GO:0043226~organelle,GO:0044464~cell part,	GO:0003824~catalytic activity,GO:0005488~binding,	hsa04142:Lysosome,	Detected in all tissues examined with highest levels in heart and placenta and relatively similar levels in other tissues.,
10477	ubiquitin-conjugating enzyme E2E 3 (UBC4/5 homolog, yeast)	1.03	GO:0008152~metabolic process,GO:0009987~cellular process,GO:0065007~biological regulation,	GO:0005623~cell,GO:0043226~organelle,GO:0044464~cell part,	GO:0003824~catalytic activity,GO:0005488~binding,	hsa04120:Ubiquitin mediated proteolysis,	-
8409	ubiquitously-expressed transcript	1.03	GO:0008152~metabolic process,GO:0009987~cellular process,GO:0016043~cellular component organization,GO:0051179~localization,GO:0051234~establishment of localization,	GO:0005623~cell,GO:0032991~macromolecular complex,GO:0043226~organelle,GO:0044422~organelle part,GO:0044464~cell part,	GO:0005488~binding,	-	Ubiquitous. Overexpressed in a number of tumor tissues (PubMed:16221885). Highest levels in the heart, skeletal muscle, pancreas, kidney, liver, adrenal gland, peripheral blood leukocytes, lymph node, prostate, and thyroid and the lowest levels in bladder and uterus.,
51160	vacuolar protein sorting 28 homolog (S. cerevisiae)	1.03	GO:0051179~localization,GO:0051234~establishment of localization,GO:0065007~biological regulation,	GO:0005623~cell,GO:0043226~organelle,GO:0044464~cell part,	GO:0005488~binding,	hsa04144:Endocytosis,	-
79788	zinc finger protein 665	1.03	GO:0008152~metabolic process,GO:0009987~cellular process,GO:0065007~biological regulation,	GO:0005623~cell,GO:0043226~organelle,GO:0044464~cell part,	GO:0005488~binding,	-	-
83440	ADP-dependent glucokinase	1.02	GO:0008152~metabolic process,GO:0009987~cellular process,	GO:0005576~extracellular region,	GO:0003824~catalytic activity,GO:0005488~binding,	-	-
402	ADP-ribosylation factor-like 2	1.02	GO:0009987~cellular process,GO:0016043~cellular component organization,GO:0044085~cellular component biogenesis,GO:0051179~localization,GO:0051234~establishment of localization,GO:0065007~biological regulation,	GO:0005623~cell,GO:0043226~organelle,GO:0044422~organelle part,GO:0044464~cell part,	GO:0005488~binding,GO:0030234~enzyme regulator activity,	-	-
26225	ADP-ribosylation factor-like 5A	1.02	GO:0065007~biological regulation,	GO:0005623~cell,GO:0044464~cell part,	GO:0005488~binding,	-	-
80279	CDK5 regulatory subunit associated protein 3	1.02	GO:0009987~cellular process,GO:0032501~multicellular organismal process,GO:0032502~developmental process,GO:0065007~biological regulation,	-	GO:0005488~binding,	-	Ubiquitous. Expressed in heart, brain, placenta, lung, liver, skeletal muscle, kidney and pancreas. Isoform 3 is expressed in kidney, liver, skeletal muscle and placenta.,
55030	F-box protein 34	1.02	GO:0008152~metabolic process,GO:0009987~cellular process,GO:0051179~localization,GO:0051234~establishment of localization,	-	-	-	-
57798	GATA zinc finger domain containing 1	1.02	GO:0065007~biological regulation,	GO:0005623~cell,GO:0043226~organelle,GO:0044464~cell part,	GO:0005488~binding,GO:0030528~transcription regulator activity,	-	-
55142	HAUS augmin-like complex, subunit 2	1.02	GO:0009987~cellular process,GO:0016043~cellular component organization,GO:0044085~cellular component biogenesis,	GO:0005623~cell,GO:0032991~macromolecular complex,GO:0043226~organelle,GO:0044422~organelle part,GO:0044464~cell part,	-	-	-
11014	KDEL (Lys-Asp-Glu-Leu) endoplasmic reticulum protein retention receptor 2	1.02	GO:0009987~cellular process,GO:0051179~localization,GO:0051234~establishment of localization,GO:0065007~biological regulation,	GO:0005623~cell,GO:0043226~organelle,GO:0044464~cell part,	GO:0005488~binding,GO:0060089~molecular transducer activity,	hsa05110:Vibrio cholerae infection,	-
23277	KIAA0664	1.02	-	-	GO:0005488~binding,	-	-
4696	NADH dehydrogenase (ubiquinone) 1 alpha subcomplex, 3, 9kDa	1.02	GO:0008152~metabolic process,GO:0009987~cellular process,GO:0051179~localization,GO:0051234~establishment of localization,	GO:0005623~cell,GO:0031975~envelope,GO:0032991~macromolecular complex,GO:0043226~organelle,GO:0044422~organelle part,GO:0044464~cell part,	GO:0003824~catalytic activity,	hsa00190:Oxidative phosphorylation,hsa05010:Alzheimer's disease,hsa05012:Parkinson's disease,hsa05016:Huntington's disease,	-
4700	NADH dehydrogenase (ubiquinone) 1 alpha subcomplex, 6, 14kDa	1.02	GO:0008152~metabolic process,GO:0009987~cellular process,GO:0050896~response to stimulus,GO:0051179~localization,GO:0051234~establishment of localization,	GO:0005623~cell,GO:0031975~envelope,GO:0032991~macromolecular complex,GO:0043226~organelle,GO:0044422~organelle part,GO:0044464~cell part,	GO:0003824~catalytic activity,	hsa00190:Oxidative phosphorylation,hsa05010:Alzheimer's disease,hsa05012:Parkinson's disease,hsa05016:Huntington's disease,	-
57092	PEST proteolytic signal containing nuclear protein	1.02	GO:0008152~metabolic process,GO:0009987~cellular process,	GO:0005623~cell,GO:0043226~organelle,GO:0044464~cell part,	GO:0005488~binding,	-	-
51131	PHD finger protein 11	1.02	-	GO:0005623~cell,GO:0043226~organelle,GO:0044464~cell part,	GO:0005488~binding,	-	Expressed in all normal tissues tested, including lung, testis, small intestine, breast, liver and placenta.,
10981	RAB32, member RAS oncogene family	1.02	GO:0051179~localization,GO:0051234~establishment of localization,GO:0065007~biological regulation,	GO:0005623~cell,GO:0043226~organelle,GO:0044464~cell part,	GO:0005488~binding,	-	-
5887	RAD23 homolog B (S. cerevisiae)	1.02	GO:0000003~reproduction,GO:0008152~metabolic process,GO:0009987~cellular process,GO:0022414~reproductive process,GO:0032501~multicellular organismal process,GO:0050896~response to stimulus,	GO:0005623~cell,GO:0031974~membrane-enclosed lumen,GO:0032991~macromolecular complex,GO:0043226~organelle,GO:0044422~organelle part,GO:0044464~cell part,	GO:0005488~binding,	hsa03420:Nucleotide excision repair,	-
285190	RANBP2-like and GRIP domain containing 5; RANBP2-like and GRIP domain containing 4; RANBP2-like and GRIP domain containing 3; RANBP2-like and GRIP domain containing 8; RANBP2-like and GRIP domain containing 7; RANBP2-like and GRIP domain containing 6	1.02	GO:0009987~cellular process,GO:0051179~localization,GO:0051234~establishment of localization,	GO:0005623~cell,GO:0031975~envelope,GO:0032991~macromolecular complex,GO:0043226~organelle,GO:0044422~organelle part,GO:0044464~cell part,	GO:0005488~binding,	-	Expressed in testis.,
5876	Rab geranylgeranyltransferase, beta subunit	1.02	GO:0008152~metabolic process,GO:0009987~cellular process,GO:0032501~multicellular organismal process,	-	GO:0003824~catalytic activity,GO:0005488~binding,	-	-
9459	Rac/Cdc42 guanine nucleotide exchange factor (GEF) 6	1.02	GO:0009987~cellular process,GO:0016265~death,GO:0050896~response to stimulus,GO:0065007~biological regulation,	GO:0005623~cell,GO:0044464~cell part,	GO:0030234~enzyme regulator activity,	hsa04810:Regulation of actin cytoskeleton,hsa05212:Pancreatic cancer,	Ubiquitous.,
10670	Ras-related GTP binding A	1.02	GO:0000003~reproduction,GO:0009987~cellular process,GO:0016032~viral reproduction,GO:0016265~death,GO:0022414~reproductive process,GO:0051704~multi-organism process,GO:0065007~biological regulation,	GO:0005623~cell,GO:0043226~organelle,GO:0044464~cell part,	GO:0005488~binding,	-	Ubiquitously expressed with highest levels of expression in skeletal muscle, heart, and brain.,
7095	SEC62 homolog (S. cerevisiae)	1.02	GO:0009987~cellular process,GO:0051179~localization,GO:0051234~establishment of localization,	GO:0005623~cell,GO:0043226~organelle,GO:0044464~cell part,	GO:0005215~transporter activity,GO:0060089~molecular transducer activity,	-	-
1175	adaptor-related protein complex 2, sigma 1 subunit	1.02	GO:0009987~cellular process,GO:0016043~cellular component organization,GO:0044085~cellular component biogenesis,GO:0051179~localization,GO:0051234~establishment of localization,GO:0065007~biological regulation,	GO:0005623~cell,GO:0032991~macromolecular complex,GO:0043226~organelle,GO:0044422~organelle part,GO:0044464~cell part,	GO:0005215~transporter activity,GO:0005488~binding,	hsa04144:Endocytosis,hsa05016:Huntington's disease,	-
10519	calcium and integrin binding 1 (calmyrin)	1.02	GO:0008152~metabolic process,GO:0009987~cellular process,GO:0016265~death,GO:0022610~biological adhesion,GO:0050896~response to stimulus,	GO:0005623~cell,GO:0031974~membrane-enclosed lumen,GO:0043226~organelle,GO:0044422~organelle part,GO:0044464~cell part,	GO:0005488~binding,	-	-
83638	chromosome 11 open reading frame 68	1.02	-	-	-	-	-
57017	coenzyme Q9 homolog (S. cerevisiae)	1.02	GO:0008152~metabolic process,GO:0009987~cellular process,	GO:0005623~cell,GO:0043226~organelle,GO:0044464~cell part,	-	-	-
51372	coiled-coil domain containing 72; hypothetical LOC729973; hypothetical LOC728416	1.02	-	-	-	-	-
1350	cytochrome c oxidase subunit VIIc	1.02	GO:0008152~metabolic process,GO:0009987~cellular process,	GO:0005623~cell,GO:0031975~envelope,GO:0043226~organelle,GO:0044422~organelle part,GO:0044464~cell part,	GO:0003824~catalytic activity,GO:0005215~transporter activity,	hsa00190:Oxidative phosphorylation,hsa04260:Cardiac muscle contraction,hsa05010:Alzheimer's disease,hsa05012:Parkinson's disease,hsa05016:Huntington's disease,	-
1933	eukaryotic translation elongation factor 1 beta 2; eukaryotic translation elongation factor 1 beta 2-like	1.02	GO:0008152~metabolic process,GO:0009987~cellular process,	GO:0005623~cell,GO:0032991~macromolecular complex,GO:0044464~cell part,	GO:0005488~binding,	-	-
130074	family with sequence similarity 168, member B	1.02	-	-	-	-	-
2946	glutathione S-transferase mu 2 (muscle)	1.02	GO:0008152~metabolic process,	GO:0005623~cell,GO:0044464~cell part,	GO:0003824~catalytic activity,	hsa00480:Glutathione metabolism,hsa00980:Metabolism of xenobiotics by cytochrome P450,hsa00982:Drug metabolism,	Muscle.,
8733	glycosylphosphatidylinositol anchor attachment protein 1 homolog (yeast)	1.02	GO:0008152~metabolic process,GO:0009987~cellular process,GO:0016043~cellular component organization,GO:0044085~cellular component biogenesis,GO:0051179~localization,GO:0065007~biological regulation,	GO:0005623~cell,GO:0032991~macromolecular complex,GO:0043226~organelle,GO:0044422~organelle part,GO:0044464~cell part,	GO:0003824~catalytic activity,GO:0005488~binding,	hsa00563:Glycosylphosphatidylinositol(GPI)-anchor biosynthesis,	Ubiquitously expressed in fetal and adult tissues. Expressed at higher levels in fetal tissues than adult tissues.,
10989	inner membrane protein, mitochondrial (mitofilin)	1.02	-	GO:0005623~cell,GO:0031975~envelope,GO:0043226~organelle,GO:0044422~organelle part,GO:0044464~cell part,	GO:0005488~binding,	-	-
57470	leucine rich repeat containing 47	1.02	GO:0008152~metabolic process,GO:0009987~cellular process,	-	GO:0003824~catalytic activity,GO:0005488~binding,	-	-
3106	major histocompatibility complex, class I, C; major histocompatibility complex, class I, B	1.02	GO:0002376~immune system process,GO:0050896~response to stimulus,GO:0051704~multi-organism process,	GO:0005576~extracellular region,GO:0005623~cell,GO:0032991~macromolecular complex,GO:0044464~cell part,	GO:0005488~binding,GO:0060089~molecular transducer activity,	hsa04144:Endocytosis,hsa04514:Cell adhesion molecules (CAMs),hsa04612:Antigen processing and presentation,hsa04650:Natural killer cell mediated cytotoxicity,hsa04940:Type I diabetes mellitus,hsa05320:Autoimmune thyroid disease,hsa05330:Allograft rejection,hsa05332:Graft-versus-host disease,hsa05416:Viral myocarditis,	-
9782	matrin 3	1.02	-	GO:0005623~cell,GO:0031974~membrane-enclosed lumen,GO:0031975~envelope,GO:0043226~organelle,GO:0044422~organelle part,GO:0044464~cell part,	GO:0005198~structural molecule activity,GO:0005488~binding,	-	-
129642	membrane bound O-acyltransferase domain containing 2	1.02	GO:0008152~metabolic process,GO:0009987~cellular process,	GO:0005623~cell,GO:0044464~cell part,	GO:0003824~catalytic activity,	-	Expressed in neutrophils.,
51642	mitochondrial ribosomal protein L48	1.02	GO:0008152~metabolic process,GO:0009987~cellular process,	GO:0005623~cell,GO:0032991~macromolecular complex,GO:0043226~organelle,GO:0044464~cell part,	GO:0005198~structural molecule activity,	-	-
4615	myeloid differentiation primary response gene (88)	1.02	GO:0002376~immune system process,GO:0008152~metabolic process,GO:0032501~multicellular organismal process,GO:0050896~response to stimulus,GO:0051704~multi-organism process,GO:0065007~biological regulation,	GO:0005623~cell,GO:0044464~cell part,	GO:0005488~binding,GO:0060089~molecular transducer activity,	hsa04210:Apoptosis,hsa04620:Toll-like receptor signaling pathway,	-
103910	myosin, light chain 12B, regulatory	1.02	-	GO:0005623~cell,GO:0032991~macromolecular complex,GO:0043226~organelle,GO:0044422~organelle part,GO:0044464~cell part,	GO:0003824~catalytic activity,GO:0005488~binding,	hsa04510:Focal adhesion,hsa04530:Tight junction,hsa04670:Leukocyte transendothelial migration,hsa04810:Regulation of actin cytoskeleton,	-
8648	nuclear receptor coactivator 1	1.02	GO:0008152~metabolic process,GO:0009987~cellular process,GO:0065007~biological regulation,	GO:0005623~cell,GO:0043226~organelle,GO:0044464~cell part,	GO:0003824~catalytic activity,GO:0005488~binding,GO:0030528~transcription regulator activity,GO:0060089~molecular transducer activity,	-	-
10956	osteosarcoma amplified 9, endoplasmic reticulum associated protein	1.02	GO:0008152~metabolic process,GO:0009987~cellular process,GO:0050896~response to stimulus,GO:0051179~localization,GO:0065007~biological regulation,	GO:0005623~cell,GO:0031974~membrane-enclosed lumen,GO:0032991~macromolecular complex,GO:0043226~organelle,GO:0044422~organelle part,GO:0044464~cell part,	GO:0005488~binding,	-	Ubiquitously expressed. Found as well in all tumor cell lines analyzed, amplified in sarcomas. Highly expressed in osteosarcoma OSA-CL and rhabdomyosarcoma RH30 cell lines. OS-9- 2 is the major isoform detected in all cell types examined.,
5538	palmitoyl-protein thioesterase 1	1.02	GO:0008152~metabolic process,GO:0009987~cellular process,GO:0016043~cellular component organization,GO:0016265~death,GO:0032501~multicellular organismal process,GO:0032502~developmental process,GO:0050896~response to stimulus,GO:0051179~localization,GO:0051234~establishment of localization,GO:0065007~biological regulation,	GO:0005576~extracellular region,GO:0005623~cell,GO:0043226~organelle,GO:0044456~synapse part,GO:0044464~cell part,GO:0045202~synapse,	GO:0003824~catalytic activity,	hsa00062:Fatty acid elongation in mitochondria,hsa04142:Lysosome,	-
5037	phosphatidylethanolamine binding protein 1	1.02	GO:0000003~reproduction,GO:0009987~cellular process,GO:0016043~cellular component organization,GO:0022414~reproductive process,GO:0032501~multicellular organismal process,GO:0032502~developmental process,GO:0044085~cellular component biogenesis,GO:0050896~response to stimulus,GO:0065007~biological regulation,	GO:0005576~extracellular region,GO:0005623~cell,GO:0031975~envelope,GO:0043226~organelle,GO:0044421~extracellular region part,GO:0044422~organelle part,GO:0044456~synapse part,GO:0044464~cell part,GO:0045202~synapse,	GO:0005488~binding,GO:0030234~enzyme regulator activity,	-	Widely expressed.,
5093	poly(rC) binding protein 1	1.02	GO:0008152~metabolic process,GO:0009987~cellular process,	GO:0005623~cell,GO:0032991~macromolecular complex,GO:0043226~organelle,GO:0044464~cell part,	GO:0005488~binding,	hsa03040:Spliceosome,	-
5515	protein phosphatase 2 (formerly 2A), catalytic subunit, alpha isoform	1.02	GO:0008152~metabolic process,GO:0009987~cellular process,GO:0032501~multicellular organismal process,GO:0032502~developmental process,GO:0050896~response to stimulus,GO:0065007~biological regulation,	GO:0005623~cell,GO:0032991~macromolecular complex,GO:0043226~organelle,GO:0044422~organelle part,GO:0044464~cell part,	GO:0003824~catalytic activity,GO:0005488~binding,	hsa04114:Oocyte meiosis,hsa04310:Wnt signaling pathway,hsa04350:TGF-beta signaling pathway,hsa04530:Tight junction,hsa04730:Long-term depression,	-
5527	protein phosphatase 2, regulatory subunit B', gamma isoform	1.02	GO:0008152~metabolic process,GO:0009987~cellular process,GO:0065007~biological regulation,	GO:0005623~cell,GO:0032991~macromolecular complex,GO:0043226~organelle,GO:0044464~cell part,	GO:0003824~catalytic activity,GO:0005488~binding,GO:0030234~enzyme regulator activity,	hsa04114:Oocyte meiosis,hsa04310:Wnt signaling pathway,	Highest levels in heart, skeletal muscle and brain. Lower levels in pancreas, kidney, lung and placenta. Very low levels in liver.,
5162	pyruvate dehydrogenase (lipoamide) beta	1.02	GO:0008152~metabolic process,GO:0009987~cellular process,	GO:0005623~cell,GO:0031974~membrane-enclosed lumen,GO:0032991~macromolecular complex,GO:0043226~organelle,GO:0044422~organelle part,GO:0044464~cell part,	GO:0003824~catalytic activity,	hsa00010:Glycolysis / Gluconeogenesis,hsa00020:Citrate cycle (TCA cycle),hsa00290:Valine, leucine and isoleucine biosynthesis,hsa00620:Pyruvate metabolism,hsa00650:Butanoate metabolism,	-
4736	ribosomal protein L10a pseudogene 6; ribosomal protein L10a; ribosomal protein L10a pseudogene 9	1.02	GO:0008152~metabolic process,GO:0009987~cellular process,GO:0032502~developmental process,	GO:0005623~cell,GO:0032991~macromolecular complex,GO:0043226~organelle,GO:0044464~cell part,	GO:0005198~structural molecule activity,GO:0005488~binding,	hsa03010:Ribosome,	-
6160	ribosomal protein L31 pseudogene 49; ribosomal protein L31 pseudogene 17; ribosomal protein L31	1.02	GO:0008152~metabolic process,GO:0009987~cellular process,	GO:0005623~cell,GO:0032991~macromolecular complex,GO:0043226~organelle,GO:0044422~organelle part,GO:0044464~cell part,	GO:0005198~structural molecule activity,GO:0005488~binding,	hsa03010:Ribosome,	-
6218	ribosomal protein S17	1.02	GO:0008152~metabolic process,GO:0009987~cellular process,GO:0044085~cellular component biogenesis,GO:0065007~biological regulation,	GO:0005623~cell,GO:0032991~macromolecular complex,GO:0043226~organelle,GO:0044422~organelle part,GO:0044464~cell part,	GO:0005198~structural molecule activity,	hsa03010:Ribosome,	-
653566	signal peptidase complex subunit 2 homolog (S. cerevisiae); signal peptidase complex subunit 2 homolog pseudogene	1.02	GO:0008152~metabolic process,GO:0009987~cellular process,	GO:0005623~cell,GO:0032991~macromolecular complex,GO:0043226~organelle,GO:0044422~organelle part,GO:0044464~cell part,	GO:0003824~catalytic activity,	-	-
9804	similar to translocase of outer mitochondrial membrane 20 homolog; similar to mitochondrial outer membrane protein 19; translocase of outer mitochondrial membrane 20 homolog (yeast)	1.02	GO:0009987~cellular process,GO:0016043~cellular component organization,GO:0051179~localization,GO:0051234~establishment of localization,	GO:0005623~cell,GO:0031975~envelope,GO:0032991~macromolecular complex,GO:0043226~organelle,GO:0044422~organelle part,GO:0044464~cell part,	GO:0005215~transporter activity,GO:0005488~binding,	-	-
22933	sirtuin (silent mating type information regulation 2 homolog) 2 (S. cerevisiae)	1.02	GO:0008152~metabolic process,GO:0009987~cellular process,GO:0016043~cellular component organization,GO:0065007~biological regulation,	GO:0005623~cell,GO:0032991~macromolecular complex,GO:0043226~organelle,GO:0044422~organelle part,GO:0044464~cell part,	GO:0003824~catalytic activity,GO:0005488~binding,	-	Widely expressed. Highly expressed in heart, brain and skeletal muscle, while it is weakly expressed in placenta and lung. Down-regulated in many gliomas suggesting that it may act as a tumor suppressor gene in human gliomas possibly through the regulation of microtubule network.,
9039	ubiquitin-like modifier activating enzyme 3	1.02	GO:0008152~metabolic process,GO:0009987~cellular process,GO:0065007~biological regulation,	GO:0005623~cell,GO:0043226~organelle,GO:0044464~cell part,	GO:0003824~catalytic activity,GO:0005488~binding,GO:0030528~transcription regulator activity,	hsa04120:Ubiquitin mediated proteolysis,	-
382	ADP-ribosylation factor 6	1.01	GO:0009987~cellular process,GO:0016043~cellular component organization,GO:0016265~death,GO:0022610~biological adhesion,GO:0032501~multicellular organismal process,GO:0032502~developmental process,GO:0051179~localization,GO:0051234~establishment of localization,GO:0065007~biological regulation,	GO:0005623~cell,GO:0043226~organelle,GO:0044464~cell part,	GO:0003824~catalytic activity,GO:0005488~binding,	hsa04144:Endocytosis,hsa04666:Fc gamma R-mediated phagocytosis,	-
51742	AT rich interactive domain 4B (RBP1-like)	1.01	GO:0008152~metabolic process,GO:0009987~cellular process,GO:0016043~cellular component organization,GO:0065007~biological regulation,	GO:0005623~cell,GO:0043226~organelle,GO:0044422~organelle part,GO:0044464~cell part,	GO:0005488~binding,	-	-
966	CD59 molecule, complement regulatory protein	1.01	GO:0032501~multicellular organismal process,GO:0050896~response to stimulus,GO:0065007~biological regulation,	GO:0005576~extracellular region,GO:0005623~cell,GO:0044464~cell part,	GO:0005488~binding,	hsa04610:Complement and coagulation cascades,hsa04640:Hematopoietic cell lineage,	-
56882	CDC42 small effector 1	1.01	GO:0009987~cellular process,GO:0016043~cellular component organization,GO:0051179~localization,GO:0051234~establishment of localization,GO:0065007~biological regulation,	GO:0005623~cell,GO:0043226~organelle,GO:0044464~cell part,	GO:0005488~binding,GO:0030234~enzyme regulator activity,	-	Widely expressed. Expressed at higher level in T lymphocytes, dendritic and whole blod cells.,
30827	CXXC finger 1 (PHD domain)	1.01	GO:0008152~metabolic process,GO:0009987~cellular process,GO:0065007~biological regulation,	GO:0005623~cell,GO:0031974~membrane-enclosed lumen,GO:0043226~organelle,GO:0044422~organelle part,GO:0044464~cell part,	GO:0005488~binding,GO:0030528~transcription regulator activity,	-	Ubiquitous.,
80347	Coenzyme A synthase	1.01	GO:0008152~metabolic process,GO:0009987~cellular process,	GO:0005623~cell,GO:0044464~cell part,	GO:0003824~catalytic activity,GO:0005488~binding,	hsa00770:Pantothenate and CoA biosynthesis,	Expressed in all tissues examined including brain, heart, skeletal muscle, colon, thymus, spleen, kidney, liver, small intestine, placenta, lung and peripheral blood leukocyte. Lowest expression in peripheral blood leukocytes and highest in kidney and liver. Isoform 2 is expressed mainly in the brain.,
22982	DIP2 disco-interacting protein 2 homolog C (Drosophila)	1.01	GO:0008152~metabolic process,	GO:0005623~cell,GO:0043226~organelle,GO:0044464~cell part,	GO:0003824~catalytic activity,GO:0005488~binding,	-	-
60481	ELOVL family member 5, elongation of long chain fatty acids (FEN1/Elo2, SUR4/Elo3-like, yeast)	1.01	GO:0008152~metabolic process,GO:0009987~cellular process,	GO:0005623~cell,GO:0043226~organelle,GO:0044464~cell part,	-	hsa01040:Biosynthesis of unsaturated fatty acids,	-
11345	GABA(A) receptor-associated protein-like 2	1.01	GO:0008152~metabolic process,GO:0009987~cellular process,GO:0051179~localization,GO:0051234~establishment of localization,GO:0065007~biological regulation,	GO:0005623~cell,GO:0043226~organelle,GO:0044422~organelle part,GO:0044464~cell part,	GO:0005488~binding,GO:0060089~molecular transducer activity,	hsa04140:Regulation of autophagy,	Ubiquitous. Expressed at high levels in the brain, heart, prostate, ovary, spleen and skeletal muscle. Expressed at very low levels in lung, thymus and small intestine.,
25875	LETM1 domain containing 1	1.01	-	GO:0005623~cell,GO:0044464~cell part,	GO:0005488~binding,	-	-
51690	LSM7 homolog, U6 small nuclear RNA associated (S. cerevisiae)	1.01	GO:0008152~metabolic process,GO:0009987~cellular process,	GO:0005623~cell,GO:0032991~macromolecular complex,GO:0043226~organelle,GO:0044464~cell part,	GO:0005488~binding,	hsa03018:RNA degradation,hsa03040:Spliceosome,	-
23195	MDN1, midasin homolog (yeast)	1.01	GO:0016043~cellular component organization,GO:0044085~cellular component biogenesis,GO:0065007~biological regulation,	GO:0005623~cell,GO:0043226~organelle,GO:0044464~cell part,	GO:0003824~catalytic activity,GO:0005488~binding,	-	-
25843	MOB1, Mps One Binder kinase activator-like 3 (yeast)	1.01	GO:0051179~localization,GO:0051234~establishment of localization,	GO:0005623~cell,GO:0043226~organelle,GO:0044464~cell part,	GO:0005488~binding,	-	-
4709	NADH dehydrogenase (ubiquinone) 1 beta subcomplex, 3, 12kDa	1.01	GO:0008152~metabolic process,GO:0009987~cellular process,GO:0051179~localization,GO:0051234~establishment of localization,	GO:0005623~cell,GO:0031975~envelope,GO:0032991~macromolecular complex,GO:0043226~organelle,GO:0044422~organelle part,GO:0044464~cell part,	GO:0003824~catalytic activity,	hsa00190:Oxidative phosphorylation,hsa05010:Alzheimer's disease,hsa05012:Parkinson's disease,hsa05016:Huntington's disease,	-
4724	NADH dehydrogenase (ubiquinone) Fe-S protein 4, 18kDa (NADH-coenzyme Q reductase)	1.01	GO:0008152~metabolic process,GO:0009987~cellular process,GO:0016043~cellular component organization,GO:0032501~multicellular organismal process,GO:0032502~developmental process,GO:0044085~cellular component biogenesis,GO:0050896~response to stimulus,GO:0051179~localization,GO:0051234~establishment of localization,GO:0065007~biological regulation,	GO:0005623~cell,GO:0031975~envelope,GO:0032991~macromolecular complex,GO:0043226~organelle,GO:0044422~organelle part,GO:0044464~cell part,	GO:0003824~catalytic activity,	hsa00190:Oxidative phosphorylation,hsa05010:Alzheimer's disease,hsa05012:Parkinson's disease,hsa05016:Huntington's disease,	-
80762	Nedd4 family interacting protein 1	1.01	GO:0009987~cellular process,GO:0065007~biological regulation,	GO:0005623~cell,GO:0043226~organelle,GO:0044464~cell part,	GO:0005488~binding,GO:0060089~molecular transducer activity,	-	Widely expressed. Higher levels are detected in cerebellum, pituitary, thalamus, kidney, liver, testis, salivary glands and placenta.,
65018	PTEN induced putative kinase 1	1.01	GO:0008152~metabolic process,GO:0009987~cellular process,GO:0050896~response to stimulus,GO:0065007~biological regulation,	GO:0005623~cell,GO:0031975~envelope,GO:0043226~organelle,GO:0044422~organelle part,GO:0044464~cell part,	GO:0003824~catalytic activity,GO:0005488~binding,	hsa05012:Parkinson's disease,	-
8045	Ras association (RalGDS/AF-6) domain family (N-terminal) member 7	1.01	GO:0065007~biological regulation,	GO:0005623~cell,GO:0043226~organelle,GO:0044464~cell part,	GO:0005488~binding,	-	-
56674	TMEM9 domain family, member B	1.01	GO:0065007~biological regulation,	GO:0005623~cell,GO:0044464~cell part,	GO:0060089~molecular transducer activity,	-	-
147179	WAS/WASL interacting protein family, member 2	1.01	-	GO:0005623~cell,GO:0043226~organelle,GO:0044464~cell part,	GO:0005488~binding,	-	-
286451	Yip1 domain family, member 6	1.01	-	GO:0005623~cell,GO:0043226~organelle,GO:0044464~cell part,	-	-	-
10552	actin related protein 2/3 complex, subunit 1A, 41kDa	1.01	GO:0009987~cellular process,GO:0016043~cellular component organization,GO:0065007~biological regulation,	GO:0005623~cell,GO:0043226~organelle,GO:0044464~cell part,	GO:0005488~binding,	hsa04666:Fc gamma R-mediated phagocytosis,hsa04810:Regulation of actin cytoskeleton,hsa05130:Pathogenic Escherichia coli infection,	-
55860	actin-related protein 10 homolog (S. cerevisiae)	1.01	GO:0009987~cellular process,	GO:0005623~cell,GO:0032991~macromolecular complex,GO:0043226~organelle,GO:0044422~organelle part,GO:0044464~cell part,	GO:0005488~binding,	-	-
191	adenosylhomocysteinase	1.01	GO:0008152~metabolic process,GO:0009987~cellular process,	GO:0005623~cell,GO:0043226~organelle,GO:0044464~cell part,	GO:0003824~catalytic activity,GO:0005488~binding,	hsa00270:Cysteine and methionine metabolism,hsa00450:Selenoamino acid metabolism,	-
1615	aspartyl-tRNA synthetase	1.01	GO:0008152~metabolic process,GO:0009987~cellular process,GO:0016043~cellular component organization,GO:0044085~cellular component biogenesis,	GO:0005623~cell,GO:0044464~cell part,	GO:0003824~catalytic activity,GO:0005488~binding,	hsa00970:Aminoacyl-tRNA biosynthesis,	-
28974	chromosome 19 open reading frame 53	1.01	-	-	-	-	-
284325	chromosome 19 open reading frame 54	1.01	-	-	-	-	-
56951	chromosome 5 open reading frame 15	1.01	-	GO:0005623~cell,GO:0044464~cell part,	-	-	-
10826	chromosome 5 open reading frame 4	1.01	GO:0008152~metabolic process,GO:0009987~cellular process,	GO:0005623~cell,GO:0043226~organelle,GO:0044464~cell part,	GO:0003824~catalytic activity,GO:0005488~binding,	-	-
9685	clathrin interactor 1	1.01	GO:0009987~cellular process,GO:0016043~cellular component organization,GO:0051179~localization,GO:0051234~establishment of localization,	GO:0005623~cell,GO:0043226~organelle,GO:0044464~cell part,	GO:0005488~binding,	-	-
51142	coiled-coil-helix-coiled-coil-helix domain containing 2; similar to coiled-coil-helix-coiled-coil-helix domain containing 2	1.01	-	GO:0005623~cell,GO:0043226~organelle,GO:0044464~cell part,	-	-	-
900	cyclin G1	1.01	GO:0009987~cellular process,GO:0016043~cellular component organization,GO:0040007~growth,GO:0065007~biological regulation,	GO:0005623~cell,GO:0043226~organelle,GO:0044464~cell part,	-	hsa04115:p53 signaling pathway,	High levels in skeletal muscle, ovary, kidney and colon.,
1327	cytochrome c oxidase subunit IV isoform 1	1.01	GO:0008152~metabolic process,GO:0009987~cellular process,GO:0050896~response to stimulus,	GO:0005623~cell,GO:0031975~envelope,GO:0043226~organelle,GO:0044422~organelle part,GO:0044464~cell part,	GO:0003824~catalytic activity,GO:0005215~transporter activity,GO:0005488~binding,	hsa00190:Oxidative phosphorylation,hsa04260:Cardiac muscle contraction,hsa05010:Alzheimer's disease,hsa05012:Parkinson's disease,hsa05016:Huntington's disease,	Ubiquitous.,
92689	family with sequence similarity 114, member A1	1.01	-	GO:0005623~cell,GO:0044464~cell part,	-	-	-
162427	family with sequence similarity 134, member C	1.01	-	GO:0005623~cell,GO:0044464~cell part,	-	-	-
26355	family with sequence similarity 162, member A	1.01	-	GO:0005623~cell,GO:0044464~cell part,	-	-	-
9158	fibroblast growth factor (acidic) intracellular binding protein	1.01	-	GO:0005623~cell,GO:0043226~organelle,GO:0044464~cell part,	GO:0005488~binding,	-	Highly expressed in heart, skeletal muscle and pancreas. Expressed at lower levels in brain. Also found in placenta, liver and kidney.,
2773	guanine nucleotide binding protein (G protein), alpha inhibiting activity polypeptide 3	1.01	GO:0009987~cellular process,GO:0016043~cellular component organization,GO:0051179~localization,GO:0051234~establishment of localization,GO:0065007~biological regulation,	GO:0005623~cell,GO:0043226~organelle,GO:0044464~cell part,	GO:0003824~catalytic activity,GO:0005488~binding,GO:0060089~molecular transducer activity,	hsa04062:Chemokine signaling pathway,hsa04360:Axon guidance,hsa04530:Tight junction,hsa04540:Gap junction,hsa04670:Leukocyte transendothelial migration,hsa04730:Long-term depression,hsa04914:Progesterone-mediated oocyte maturation,hsa04916:Melanogenesis,	-
3320	heat shock protein 90kDa alpha (cytosolic), class A member 2; heat shock protein 90kDa alpha (cytosolic), class A member 1	1.01	GO:0008152~metabolic process,GO:0009987~cellular process,GO:0016043~cellular component organization,GO:0044085~cellular component biogenesis,GO:0050896~response to stimulus,GO:0051179~localization,GO:0051234~establishment of localization,GO:0065007~biological regulation,	GO:0005623~cell,GO:0043226~organelle,GO:0044464~cell part,	GO:0005488~binding,GO:0030234~enzyme regulator activity,	hsa04612:Antigen processing and presentation,hsa04621:NOD-like receptor signaling pathway,hsa04914:Progesterone-mediated oocyte maturation,hsa05200:Pathways in cancer,hsa05215:Prostate cancer,	-
10542	hepatitis B virus x interacting protein	1.01	GO:0000003~reproduction,GO:0016032~viral reproduction,GO:0022414~reproductive process,GO:0050896~response to stimulus,GO:0051704~multi-organism process,GO:0065007~biological regulation,	GO:0005623~cell,GO:0044464~cell part,	GO:0005488~binding,	-	Highly expressed in skeletal and cardiac muscle, followed by pancreas, kidney, liver, brain, placenta and lung. Elevated levels in both cancerous and non-cancerous liver tissue of patients with chronic HBV infection compared with hepatic tissue without HBV infection.,
55737	hypothetical protein LOC100133770; vacuolar protein sorting 35 homolog (S. cerevisiae)	1.01	GO:0009987~cellular process,GO:0051179~localization,GO:0051234~establishment of localization,	GO:0005623~cell,GO:0043226~organelle,GO:0044464~cell part,	GO:0005488~binding,	-	-
80271	inositol 1,4,5-trisphosphate 3-kinase C	1.01	-	GO:0005623~cell,GO:0043226~organelle,GO:0044464~cell part,	GO:0003824~catalytic activity,GO:0005488~binding,	-	Highly expressed in pancreas, skeletal muscle, liver, placenta and weakly in kidney and brain.,
10379	interferon regulatory factor 9	1.01	GO:0008152~metabolic process,GO:0009987~cellular process,GO:0032501~multicellular organismal process,GO:0050896~response to stimulus,GO:0051704~multi-organism process,GO:0065007~biological regulation,	GO:0005623~cell,GO:0043226~organelle,GO:0044464~cell part,	GO:0005488~binding,GO:0030528~transcription regulator activity,	hsa04630:Jak-STAT signaling pathway,	-
23295	mahogunin, ring finger 1	1.01	GO:0008152~metabolic process,GO:0009987~cellular process,	-	GO:0003824~catalytic activity,GO:0005488~binding,	hsa04120:Ubiquitin mediated proteolysis,	-
57134	mannosidase, alpha, class 1C, member 1	1.01	GO:0008152~metabolic process,GO:0009987~cellular process,	GO:0005623~cell,GO:0043226~organelle,GO:0044422~organelle part,GO:0044464~cell part,	GO:0003824~catalytic activity,GO:0005488~binding,	hsa00510:N-Glycan biosynthesis,	Expressed in most tissues with the exception of lung, muscle and pancreas. Highly expressed in placenta.,
4790	nuclear factor of kappa light polypeptide gene enhancer in B-cells 1	1.01	GO:0008152~metabolic process,GO:0009987~cellular process,GO:0016265~death,GO:0050896~response to stimulus,GO:0065007~biological regulation,	GO:0005623~cell,GO:0031974~membrane-enclosed lumen,GO:0032991~macromolecular complex,GO:0043226~organelle,GO:0044422~organelle part,GO:0044464~cell part,	GO:0005488~binding,GO:0030528~transcription regulator activity,	hsa04010:MAPK signaling pathway,hsa04062:Chemokine signaling pathway,hsa04210:Apoptosis,hsa04620:Toll-like receptor signaling pathway,hsa04621:NOD-like receptor signaling pathway,hsa04622:RIG-I-like receptor signaling pathway,hsa04623:Cytosolic DNA-sensing pathway,hsa04660:T cell receptor signaling pathway,hsa04662:B cell receptor signaling pathway,hsa04722:Neurotrophin signaling pathway,hsa04920…	-
4946	ornithine decarboxylase antizyme 1	1.01	GO:0008152~metabolic process,GO:0009987~cellular process,	-	GO:0005488~binding,GO:0030234~enzyme regulator activity,	-	-
5204	prefoldin subunit 5	1.01	GO:0008152~metabolic process,GO:0009987~cellular process,GO:0065007~biological regulation,	GO:0005623~cell,GO:0032991~macromolecular complex,GO:0043226~organelle,GO:0044464~cell part,	GO:0005488~binding,GO:0030528~transcription regulator activity,	-	Highly expressed in pancreas and skeletal muscle and moderately in other tissues.,
5547	prolylcarboxypeptidase (angiotensinase C)	1.01	GO:0008152~metabolic process,	GO:0005623~cell,GO:0043226~organelle,GO:0044464~cell part,	GO:0003824~catalytic activity,	-	-
5683	proteasome (prosome, macropain) subunit, alpha type, 2	1.01	GO:0008152~metabolic process,GO:0009987~cellular process,GO:0065007~biological regulation,	GO:0005623~cell,GO:0032991~macromolecular complex,GO:0043226~organelle,GO:0044464~cell part,	GO:0003824~catalytic activity,GO:0005488~binding,	hsa03050:Proteasome,	-
5694	proteasome (prosome, macropain) subunit, beta type, 6	1.01	GO:0008152~metabolic process,GO:0009987~cellular process,GO:0065007~biological regulation,	GO:0005623~cell,GO:0032991~macromolecular complex,GO:0043226~organelle,GO:0044464~cell part,	GO:0003824~catalytic activity,	hsa03050:Proteasome,	-
5520	protein phosphatase 2 (formerly 2A), regulatory subunit B, alpha isoform	1.01	GO:0008152~metabolic process,GO:0009987~cellular process,GO:0050896~response to stimulus,GO:0065007~biological regulation,	GO:0005623~cell,GO:0032991~macromolecular complex,GO:0044464~cell part,	GO:0003824~catalytic activity,GO:0005488~binding,GO:0030234~enzyme regulator activity,	hsa04530:Tight junction,	In all tissues examined.,
5110	protein-L-isoaspartate (D-aspartate) O-methyltransferase	1.01	GO:0008152~metabolic process,GO:0009987~cellular process,	GO:0005623~cell,GO:0043226~organelle,GO:0044464~cell part,	GO:0003824~catalytic activity,GO:0005488~binding,	-	-
27068	pyrophosphatase (inorganic) 2	1.01	GO:0008152~metabolic process,GO:0009987~cellular process,	GO:0005623~cell,GO:0043226~organelle,GO:0044464~cell part,	GO:0003824~catalytic activity,GO:0005488~binding,	hsa00190:Oxidative phosphorylation,	-
388	ras homolog gene family, member B	1.01	GO:0009987~cellular process,GO:0016265~death,GO:0022610~biological adhesion,GO:0032501~multicellular organismal process,GO:0032502~developmental process,GO:0051179~localization,GO:0051234~establishment of localization,GO:0065007~biological regulation,	GO:0005623~cell,GO:0043226~organelle,GO:0044422~organelle part,GO:0044464~cell part,	GO:0003824~catalytic activity,GO:0005488~binding,	-	-
6135	ribosomal protein L11	1.01	GO:0008152~metabolic process,GO:0009987~cellular process,GO:0032501~multicellular organismal process,GO:0032502~developmental process,GO:0044085~cellular component biogenesis,GO:0051179~localization,GO:0051234~establishment of localization,GO:0065007~biological regulation,	GO:0005623~cell,GO:0031974~membrane-enclosed lumen,GO:0032991~macromolecular complex,GO:0043226~organelle,GO:0044422~organelle part,GO:0044464~cell part,	GO:0005198~structural molecule activity,GO:0005488~binding,	hsa03010:Ribosome,	-
6137	ribosomal protein L13 pseudogene 12; ribosomal protein L13	1.01	GO:0008152~metabolic process,GO:0009987~cellular process,	GO:0005623~cell,GO:0032991~macromolecular complex,GO:0043226~organelle,GO:0044464~cell part,	GO:0005198~structural molecule activity,GO:0005488~binding,	hsa03010:Ribosome,	Higher levels of expression in benign breast lesions than in carcinomas.,
6138	ribosomal protein L15 pseudogene 22; ribosomal protein L15 pseudogene 18; ribosomal protein L15 pseudogene 17; ribosomal protein L15 pseudogene 3; ribosomal protein L15 pseudogene 7; ribosomal protein L15	1.01	GO:0008152~metabolic process,GO:0009987~cellular process,	GO:0005623~cell,GO:0032991~macromolecular complex,GO:0043226~organelle,GO:0044464~cell part,	GO:0005198~structural molecule activity,GO:0005488~binding,	hsa03010:Ribosome,	-
6139	ribosomal protein L17 pseudogene 22; ribosomal protein L17 pseudogene 36; ribosomal protein L17 pseudogene 20; similar to ribosomal protein L17; ribosomal protein L17 pseudogene 33; ribosomal protein L17 pseudogene 34; ribosomal protein L17 pseudogene 9; ribosomal protein L17; ribosomal protein L17 pseudogene 18; ribosomal protein L17 pseudogene 7; ribosomal protein L17 pseudogene 39	1.01	GO:0008152~metabolic process,GO:0009987~cellular process,	GO:0005623~cell,GO:0032991~macromolecular complex,GO:0043226~organelle,GO:0044422~organelle part,GO:0044464~cell part,	GO:0005198~structural molecule activity,	hsa03010:Ribosome,	Expressed in pancreas, lung, colon, cystic duct, gall bladder, kidney and liver. Expressed at high levels in the well differentiated pancreatic tumor cell lines HPAF, Colo 357 and Capan-1, the moderately differentiated pancreatic tumor cell lines T3M4, AsPc-1 and BxPc-3, the poorly differentiated pancreatic tumor cell line Mia Paca, and the pancreatic tumor cell lines of undefined differentiation…
11224	ribosomal protein L35; ribosomal protein L35 pseudogene 1; ribosomal protein L35 pseudogene 2	1.01	GO:0008152~metabolic process,GO:0009987~cellular process,	GO:0005623~cell,GO:0031974~membrane-enclosed lumen,GO:0032991~macromolecular complex,GO:0043226~organelle,GO:0044422~organelle part,GO:0044464~cell part,	GO:0005198~structural molecule activity,GO:0005488~binding,	hsa03010:Ribosome,	-
6128	ribosomal protein L6 pseudogene 27; ribosomal protein L6 pseudogene 19; ribosomal protein L6; ribosomal protein L6 pseudogene 10	1.01	GO:0008152~metabolic process,GO:0009987~cellular process,GO:0065007~biological regulation,	GO:0005623~cell,GO:0032991~macromolecular complex,GO:0043226~organelle,GO:0044422~organelle part,GO:0044464~cell part,	GO:0005198~structural molecule activity,GO:0005488~binding,	hsa03010:Ribosome,	-
6133	ribosomal protein L9; ribosomal protein L9 pseudogene 25	1.01	GO:0008152~metabolic process,GO:0009987~cellular process,	GO:0005623~cell,GO:0031974~membrane-enclosed lumen,GO:0032991~macromolecular complex,GO:0043226~organelle,GO:0044422~organelle part,GO:0044464~cell part,	GO:0005198~structural molecule activity,GO:0005488~binding,	hsa03010:Ribosome,	-
6217	ribosomal protein S16 pseudogene 1; ribosomal protein S16 pseudogene 10; ribosomal protein S16	1.01	GO:0008152~metabolic process,GO:0009987~cellular process,GO:0044085~cellular component biogenesis,	GO:0005623~cell,GO:0032991~macromolecular complex,GO:0043226~organelle,GO:0044422~organelle part,GO:0044464~cell part,	GO:0005198~structural molecule activity,GO:0005488~binding,	hsa03010:Ribosome,	-
6193	ribosomal protein S5	1.01	GO:0008152~metabolic process,GO:0009987~cellular process,GO:0065007~biological regulation,	GO:0005623~cell,GO:0032991~macromolecular complex,GO:0043226~organelle,GO:0044422~organelle part,GO:0044464~cell part,	GO:0005198~structural molecule activity,GO:0005488~binding,	hsa03010:Ribosome,	-
4725	similar to NADH dehydrogenase (ubiquinone) Fe-S protein 5, 15kDa (NADH-coenzyme Q reductase); NADH dehydrogenase (ubiquinone) Fe-S protein 5, 15kDa (NADH-coenzyme Q reductase)	1.01	GO:0008152~metabolic process,GO:0009987~cellular process,GO:0016043~cellular component organization,GO:0044085~cellular component biogenesis,GO:0051179~localization,GO:0051234~establishment of localization,	GO:0005623~cell,GO:0031975~envelope,GO:0032991~macromolecular complex,GO:0043226~organelle,GO:0044422~organelle part,GO:0044464~cell part,	GO:0003824~catalytic activity,	hsa00190:Oxidative phosphorylation,hsa05010:Alzheimer's disease,hsa05012:Parkinson's disease,hsa05016:Huntington's disease,	-
6161	small nucleolar RNA, H/ACA box 7A; small nucleolar RNA, H/ACA box 7B; ribosomal protein L32	1.01	GO:0008152~metabolic process,GO:0009987~cellular process,	GO:0005623~cell,GO:0032991~macromolecular complex,GO:0043226~organelle,GO:0044422~organelle part,GO:0044464~cell part,	GO:0005198~structural molecule activity,GO:0005488~binding,	hsa03010:Ribosome,	-
56606	solute carrier family 2 (facilitated glucose transporter), member 9	1.01	GO:0009987~cellular process,GO:0051179~localization,GO:0051234~establishment of localization,	GO:0005623~cell,GO:0031975~envelope,GO:0043226~organelle,GO:0044422~organelle part,GO:0044464~cell part,	GO:0005215~transporter activity,	-	-
27131	sorting nexin 5	1.01	GO:0009987~cellular process,GO:0051179~localization,GO:0051234~establishment of localization,	-	GO:0005488~binding,	-	-
51324	spastic paraplegia 21 (autosomal recessive, Mast syndrome)	1.01	GO:0002376~immune system process,GO:0009987~cellular process,GO:0016265~death,GO:0065007~biological regulation,	GO:0005623~cell,GO:0043226~organelle,GO:0044422~organelle part,GO:0044464~cell part,	GO:0005488~binding,	-	Expressed in all tissues tested, including heart, brain, placenta, lung, liver, skeletal muscle, kidney and pancreas. Expressed in JCaM1.6, HUT 78 and HeLa cell lines (at protein level).,
9552	sperm associated antigen 7	1.01	-	GO:0005623~cell,GO:0043226~organelle,GO:0044464~cell part,	GO:0005488~binding,	-	Detected in fetal brain.,
8879	sphingosine-1-phosphate lyase 1	1.01	GO:0002376~immune system process,GO:0008152~metabolic process,GO:0009987~cellular process,GO:0016265~death,GO:0032501~multicellular organismal process,GO:0032502~developmental process,GO:0040011~locomotion,GO:0051179~localization,GO:0065007~biological regulation,	GO:0005623~cell,GO:0043226~organelle,GO:0044422~organelle part,GO:0044464~cell part,	GO:0003824~catalytic activity,GO:0005488~binding,	hsa00600:Sphingolipid metabolism,	Found in liver and kidney.,
6429	splicing factor, arginine/serine-rich 4	1.01	GO:0008152~metabolic process,GO:0009987~cellular process,	GO:0005623~cell,GO:0031974~membrane-enclosed lumen,GO:0043226~organelle,GO:0044422~organelle part,GO:0044464~cell part,	GO:0005488~binding,	hsa03040:Spliceosome,	-
79867	tectonic family member 2	1.01	-	GO:0005623~cell,GO:0044464~cell part,	-	-	-
81619	tetraspanin 14	1.01	-	GO:0005623~cell,GO:0044464~cell part,	-	-	-
55863	transmembrane protein 126B	1.01	-	GO:0005623~cell,GO:0044464~cell part,	-	-	-
6944	vacuolar protein sorting 72 homolog (S. cerevisiae)	1.01	GO:0008152~metabolic process,GO:0009987~cellular process,GO:0016043~cellular component organization,GO:0065007~biological regulation,	GO:0005623~cell,GO:0032991~macromolecular complex,GO:0043226~organelle,GO:0044464~cell part,	GO:0005488~binding,GO:0030528~transcription regulator activity,	-	-
80149	zinc finger CCCH-type containing 12A	1.01	GO:0009987~cellular process,GO:0016265~death,GO:0032501~multicellular organismal process,GO:0032502~developmental process,	GO:0005623~cell,GO:0043226~organelle,GO:0044464~cell part,	GO:0003824~catalytic activity,GO:0005488~binding,	-	-
55854	zinc finger CCCH-type containing 15	1.01	GO:0065007~biological regulation,	GO:0005623~cell,GO:0043226~organelle,GO:0044464~cell part,	GO:0005488~binding,	-	-
10269	zinc metallopeptidase (STE24 homolog, S. cerevisiae)	1.01	GO:0008152~metabolic process,GO:0009987~cellular process,GO:0016043~cellular component organization,	GO:0005623~cell,GO:0043226~organelle,GO:0044464~cell part,	GO:0003824~catalytic activity,GO:0005488~binding,	-	Widely expressed. High levels in kidney, prostate, testis and ovary.,
152719	-	1.01	-	-	-	-	-
51382	ATPase, H+ transporting, lysosomal 34kDa, V1 subunit D	1	GO:0008152~metabolic process,GO:0009987~cellular process,GO:0051179~localization,GO:0051234~establishment of localization,	GO:0005623~cell,GO:0032991~macromolecular complex,GO:0043226~organelle,GO:0044422~organelle part,GO:0044464~cell part,	GO:0003824~catalytic activity,GO:0005215~transporter activity,GO:0005488~binding,	hsa00190:Oxidative phosphorylation,hsa05110:Vibrio cholerae infection,hsa05120:Epithelial cell signaling in Helicobacter pylori infection,	-
1487	C-terminal binding protein 1	1	GO:0000003~reproduction,GO:0008152~metabolic process,GO:0009987~cellular process,GO:0016032~viral reproduction,GO:0016043~cellular component organization,GO:0022414~reproductive process,GO:0032502~developmental process,GO:0051704~multi-organism process,GO:0065007~biological regulation,	GO:0005623~cell,GO:0031974~membrane-enclosed lumen,GO:0032991~macromolecular complex,GO:0043226~organelle,GO:0044422~organelle part,GO:0044464~cell part,	GO:0003824~catalytic activity,GO:0005488~binding,GO:0030528~transcription regulator activity,	hsa04310:Wnt signaling pathway,hsa04330:Notch signaling pathway,hsa05200:Pathways in cancer,hsa05220:Chronic myeloid leukemia,	-
2197	Finkel-Biskis-Reilly murine sarcoma virus (FBR-MuSV) ubiquitously expressed	1	GO:0008152~metabolic process,GO:0009987~cellular process,	GO:0005623~cell,GO:0032991~macromolecular complex,GO:0043226~organelle,GO:0044422~organelle part,GO:0044464~cell part,	GO:0005198~structural molecule activity,GO:0005488~binding,	hsa03010:Ribosome,	-
9813	KIAA0494	1	-	-	GO:0005488~binding,	-	-
4702	NADH dehydrogenase (ubiquinone) 1 alpha subcomplex, 8, 19kDa	1	GO:0008152~metabolic process,GO:0009987~cellular process,GO:0051179~localization,GO:0051234~establishment of localization,	GO:0005623~cell,GO:0031975~envelope,GO:0032991~macromolecular complex,GO:0043226~organelle,GO:0044422~organelle part,GO:0044464~cell part,	GO:0003824~catalytic activity,	hsa00190:Oxidative phosphorylation,hsa05010:Alzheimer's disease,hsa05012:Parkinson's disease,hsa05016:Huntington's disease,	-
4704	NADH dehydrogenase (ubiquinone) 1 alpha subcomplex, 9, 39kDa	1	GO:0008152~metabolic process,GO:0009987~cellular process,GO:0051179~localization,GO:0051234~establishment of localization,	GO:0005623~cell,GO:0031974~membrane-enclosed lumen,GO:0031975~envelope,GO:0032991~macromolecular complex,GO:0043226~organelle,GO:0044422~organelle part,GO:0044464~cell part,	GO:0003824~catalytic activity,GO:0005488~binding,	hsa00190:Oxidative phosphorylation,hsa05010:Alzheimer's disease,hsa05012:Parkinson's disease,hsa05016:Huntington's disease,	-
4708	NADH dehydrogenase (ubiquinone) 1 beta subcomplex, 2, 8kDa	1	GO:0008152~metabolic process,GO:0009987~cellular process,GO:0051179~localization,GO:0051234~establishment of localization,	GO:0005623~cell,GO:0031975~envelope,GO:0032991~macromolecular complex,GO:0043226~organelle,GO:0044422~organelle part,GO:0044464~cell part,	GO:0003824~catalytic activity,	hsa00190:Oxidative phosphorylation,hsa05010:Alzheimer's disease,hsa05012:Parkinson's disease,hsa05016:Huntington's disease,	-
4729	NADH dehydrogenase (ubiquinone) flavoprotein 2, 24kDa	1	GO:0008152~metabolic process,GO:0009987~cellular process,GO:0032501~multicellular organismal process,GO:0032502~developmental process,GO:0051179~localization,GO:0051234~establishment of localization,	GO:0005623~cell,GO:0031975~envelope,GO:0032991~macromolecular complex,GO:0043226~organelle,GO:0044422~organelle part,GO:0044464~cell part,	GO:0003824~catalytic activity,GO:0005488~binding,GO:0009055~electron carrier activity,	hsa00190:Oxidative phosphorylation,hsa05010:Alzheimer's disease,hsa05012:Parkinson's disease,hsa05016:Huntington's disease,	-
51282	SCAN domain containing 1	1	GO:0002376~immune system process,GO:0009987~cellular process,GO:0032501~multicellular organismal process,GO:0032502~developmental process,GO:0065007~biological regulation,	GO:0005623~cell,GO:0043226~organelle,GO:0044464~cell part,	GO:0005488~binding,GO:0030528~transcription regulator activity,	-	-
351	amyloid beta (A4) precursor protein	1	GO:0000003~reproduction,GO:0008152~metabolic process,GO:0009987~cellular process,GO:0016043~cellular component organization,GO:0016265~death,GO:0022414~reproductive process,GO:0022610~biological adhesion,GO:0032501~multicellular organismal process,GO:0032502~developmental process,GO:0040007~growth,GO:0044085~cellular component biogenesis,GO:0050896~response to stimulus,GO:0051179~localization,GO:…	GO:0005576~extracellular region,GO:0005623~cell,GO:0031974~membrane-enclosed lumen,GO:0043226~organelle,GO:0044422~organelle part,GO:0044464~cell part,GO:0045202~synapse,	GO:0003824~catalytic activity,GO:0005488~binding,GO:0030234~enzyme regulator activity,	hsa05010:Alzheimer's disease,	-
308	annexin A5	1	GO:0016043~cellular component organization,GO:0032501~multicellular organismal process,GO:0044085~cellular component biogenesis,GO:0050896~response to stimulus,GO:0065007~biological regulation,	GO:0005623~cell,GO:0044464~cell part,	GO:0005488~binding,GO:0030234~enzyme regulator activity,	-	-
9049	aryl hydrocarbon receptor interacting protein	1	GO:0008152~metabolic process,GO:0009987~cellular process,GO:0016043~cellular component organization,GO:0050896~response to stimulus,GO:0051179~localization,GO:0051234~establishment of localization,	GO:0005623~cell,GO:0044464~cell part,	GO:0005488~binding,GO:0030528~transcription regulator activity,GO:0060089~molecular transducer activity,	-	-
689	basic transcription factor 3; basic transcription factor 3, like 1 pseudogene	1	GO:0008152~metabolic process,GO:0009987~cellular process,GO:0032501~multicellular organismal process,GO:0032502~developmental process,GO:0065007~biological regulation,	GO:0005623~cell,GO:0043226~organelle,GO:0044464~cell part,	GO:0005488~binding,GO:0030528~transcription regulator activity,	-	-
9486	carbohydrate sulfotransferase 10	1	GO:0008152~metabolic process,GO:0009987~cellular process,GO:0022610~biological adhesion,GO:0032501~multicellular organismal process,GO:0050896~response to stimulus,	GO:0005623~cell,GO:0043226~organelle,GO:0044464~cell part,	GO:0003824~catalytic activity,	-	In fetal tissues, it is predominantly expressed in brain, and weakly expressed in lung, kidney and liver. In adult, it is highly expressed in brain, testis, ovary, expressed at intermediate level in heart, pancreas, skeletal muscle, spleen and thymus, and weakly expressed in other tissues. In brain, it is expressed at higher level in the frontal lobe.,
1499	catenin (cadherin-associated protein), beta 1, 88kDa	1	GO:0002376~immune system process,GO:0008152~metabolic process,GO:0009987~cellular process,GO:0016043~cellular component organization,GO:0016265~death,GO:0022610~biological adhesion,GO:0032501~multicellular organismal process,GO:0032502~developmental process,GO:0044085~cellular component biogenesis,GO:0050896~response to stimulus,GO:0051179~localization,GO:0051234~establishment of localization,GO:…	GO:0005623~cell,GO:0031974~membrane-enclosed lumen,GO:0032991~macromolecular complex,GO:0043226~organelle,GO:0044422~organelle part,GO:0044464~cell part,GO:0045202~synapse,	GO:0005488~binding,GO:0030528~transcription regulator activity,GO:0060089~molecular transducer activity,	hsa04310:Wnt signaling pathway,hsa04510:Focal adhesion,hsa04520:Adherens junction,hsa04530:Tight junction,hsa04670:Leukocyte transendothelial migration,hsa04916:Melanogenesis,hsa05130:Pathogenic Escherichia coli infection,hsa05200:Pathways in cancer,hsa05210:Colorectal cancer,hsa05213:Endometrial cancer,hsa05215:Prostate cancer,hsa05216:Thyroid cancer,hsa05217:Basal cell carcinoma,hsa05412:Arrhyt…	-
26097	chromosome 1 open reading frame 77	1	-	-	GO:0005488~binding,	-	-
56005	chromosome 19 open reading frame 10	1	GO:0065007~biological regulation,	GO:0005576~extracellular region,GO:0005623~cell,GO:0044464~cell part,	GO:0005488~binding,	-	Expressed in synovial tissue. Found in synovial fluid of patients with arthropaties.,
91966	chromosome X open reading frame 40A; chromosome X open reading frame 40B	1	-	-	GO:0005488~binding,	-	Expressed primarily in heart, skeletal muscle, kidney, liver and placenta. Relatively high level of expression in spleen, colon and small intestine. Almost no expression in brain, thymus, lung and preipheral blood leukocytes.,
79869	cleavage and polyadenylation specific factor 7, 59kDa	1	GO:0008152~metabolic process,GO:0009987~cellular process,	GO:0005623~cell,GO:0043226~organelle,GO:0044464~cell part,	GO:0005488~binding,	-	-
63933	coiled-coil domain containing 90A	1	-	GO:0005623~cell,GO:0043226~organelle,GO:0044464~cell part,	-	-	-
865	core-binding factor, beta subunit	1	GO:0002376~immune system process,GO:0008152~metabolic process,GO:0009987~cellular process,GO:0032501~multicellular organismal process,GO:0032502~developmental process,GO:0065007~biological regulation,	GO:0005623~cell,GO:0043226~organelle,GO:0044464~cell part,	GO:0005488~binding,GO:0030528~transcription regulator activity,	-	-
1476	cystatin B (stefin B)	1	GO:0032501~multicellular organismal process,GO:0050896~response to stimulus,GO:0065007~biological regulation,	GO:0005623~cell,GO:0031974~membrane-enclosed lumen,GO:0043226~organelle,GO:0044422~organelle part,GO:0044464~cell part,	GO:0005488~binding,GO:0030234~enzyme regulator activity,	-	-
9167	cytochrome c oxidase subunit VIIa polypeptide 2 like	1	-	GO:0005623~cell,GO:0031975~envelope,GO:0043226~organelle,GO:0044422~organelle part,GO:0044464~cell part,	GO:0003824~catalytic activity,GO:0005215~transporter activity,GO:0009055~electron carrier activity,	hsa00190:Oxidative phosphorylation,hsa04260:Cardiac muscle contraction,hsa05010:Alzheimer's disease,hsa05012:Parkinson's disease,hsa05016:Huntington's disease,	-
1337	cytochrome c oxidase subunit VIa polypeptide 1	1	GO:0008152~metabolic process,GO:0009987~cellular process,	GO:0005623~cell,GO:0031975~envelope,GO:0032991~macromolecular complex,GO:0043226~organelle,GO:0044422~organelle part,GO:0044464~cell part,	GO:0003824~catalytic activity,GO:0005215~transporter activity,	hsa00190:Oxidative phosphorylation,hsa04260:Cardiac muscle contraction,hsa05010:Alzheimer's disease,hsa05012:Parkinson's disease,hsa05016:Huntington's disease,	-
1329	cytochrome c oxidase subunit Vb	1	GO:0032501~multicellular organismal process,	GO:0005623~cell,GO:0031975~envelope,GO:0043226~organelle,GO:0044422~organelle part,GO:0044464~cell part,	GO:0003824~catalytic activity,GO:0005215~transporter activity,GO:0005488~binding,	hsa00190:Oxidative phosphorylation,hsa04260:Cardiac muscle contraction,hsa05010:Alzheimer's disease,hsa05012:Parkinson's disease,hsa05016:Huntington's disease,	-
54205	cytochrome c, somatic	1	GO:0008152~metabolic process,GO:0009987~cellular process,GO:0016043~cellular component organization,GO:0016265~death,GO:0051179~localization,GO:0051234~establishment of localization,GO:0065007~biological regulation,	GO:0005623~cell,GO:0031974~membrane-enclosed lumen,GO:0031975~envelope,GO:0032991~macromolecular complex,GO:0043226~organelle,GO:0044422~organelle part,GO:0044464~cell part,	GO:0003824~catalytic activity,GO:0005488~binding,GO:0009055~electron carrier activity,	hsa04115:p53 signaling pathway,hsa04210:Apoptosis,hsa05010:Alzheimer's disease,hsa05012:Parkinson's disease,hsa05014:Amyotrophic lateral sclerosis (ALS),hsa05016:Huntington's disease,hsa05200:Pathways in cancer,hsa05210:Colorectal cancer,hsa05222:Small cell lung cancer,hsa05416:Viral myocarditis,	-
11034	destrin (actin depolymerizing factor)	1	GO:0009987~cellular process,GO:0016043~cellular component organization,GO:0065007~biological regulation,	GO:0005623~cell,GO:0043226~organelle,GO:0044422~organelle part,GO:0044464~cell part,	GO:0005488~binding,	-	-
1650	dolichyl-diphosphooligosaccharide-protein glycosyltransferase	1	GO:0002376~immune system process,GO:0008152~metabolic process,GO:0009987~cellular process,GO:0050896~response to stimulus,	GO:0005623~cell,GO:0032991~macromolecular complex,GO:0043226~organelle,GO:0044422~organelle part,GO:0044464~cell part,	GO:0003824~catalytic activity,GO:0005488~binding,	hsa00510:N-Glycan biosynthesis,	-
1937	eukaryotic translation elongation factor 1 gamma	1	GO:0008152~metabolic process,GO:0009987~cellular process,	GO:0005623~cell,GO:0032991~macromolecular complex,GO:0044464~cell part,	GO:0005488~binding,	-	-
653784	family with sequence similarity 128, member A	1	-	-	-	-	-
23193	glucosidase, alpha; neutral AB	1	GO:0008152~metabolic process,	GO:0005623~cell,GO:0043226~organelle,GO:0044464~cell part,	GO:0003824~catalytic activity,GO:0005488~binding,	hsa00510:N-Glycan biosynthesis,	Detected in placenta.,
373156	glutathione S-transferase kappa 1	1	GO:0008152~metabolic process,GO:0009987~cellular process,	GO:0005623~cell,GO:0031974~membrane-enclosed lumen,GO:0031975~envelope,GO:0043226~organelle,GO:0044422~organelle part,GO:0044464~cell part,	GO:0003824~catalytic activity,GO:0005488~binding,GO:0016209~antioxidant activity,	hsa00480:Glutathione metabolism,hsa00980:Metabolism of xenobiotics by cytochrome P450,hsa00982:Drug metabolism,	Ubiquitous.,
9524	glycoprotein, synaptic 2	1	GO:0008152~metabolic process,	GO:0005623~cell,GO:0043226~organelle,GO:0044464~cell part,	GO:0003824~catalytic activity,	hsa01040:Biosynthesis of unsaturated fatty acids,	Expressed in most tissues tested. Highly expressed in skeletal muscle.,
2739	glyoxalase I	1	GO:0008152~metabolic process,GO:0009987~cellular process,GO:0065007~biological regulation,	GO:0005623~cell,GO:0044464~cell part,	GO:0003824~catalytic activity,GO:0005488~binding,	hsa00620:Pyruvate metabolism,	-
10399	guanine nucleotide binding protein (G protein), beta polypeptide 2-like 1	1	-	GO:0005623~cell,GO:0044464~cell part,	GO:0005488~binding,	-	-
7184	heat shock protein 90kDa beta (Grp94), member 1	1	GO:0008152~metabolic process,GO:0009987~cellular process,GO:0050896~response to stimulus,GO:0051179~localization,GO:0051234~establishment of localization,GO:0065007~biological regulation,	GO:0005623~cell,GO:0031974~membrane-enclosed lumen,GO:0043226~organelle,GO:0044422~organelle part,GO:0044464~cell part,	GO:0005488~binding,	hsa04621:NOD-like receptor signaling pathway,hsa05200:Pathways in cancer,hsa05215:Prostate cancer,	-
144983	heterogeneous nuclear ribonucleoprotein A1-like 2	1	GO:0008152~metabolic process,GO:0009987~cellular process,GO:0051179~localization,GO:0051234~establishment of localization,	GO:0005623~cell,GO:0032991~macromolecular complex,GO:0043226~organelle,GO:0044422~organelle part,GO:0044464~cell part,	GO:0005488~binding,	hsa03040:Spliceosome,	-
3178	heterogeneous nuclear ribonucleoprotein A1-like 3; similar to heterogeneous nuclear ribonucleoprotein A1; heterogeneous nuclear ribonucleoprotein A1 pseudogene 2; heterogeneous nuclear ribonucleoprotein A1; heterogeneous nuclear ribonucleoprotein A1 pseudogene	1	GO:0008152~metabolic process,GO:0009987~cellular process,GO:0051179~localization,GO:0051234~establishment of localization,	GO:0005623~cell,GO:0031974~membrane-enclosed lumen,GO:0032991~macromolecular complex,GO:0043226~organelle,GO:0044422~organelle part,GO:0044464~cell part,	GO:0005488~binding,	hsa03040:Spliceosome,	-
3150	high-mobility group nucleosome binding domain 1	1	-	GO:0005623~cell,GO:0043226~organelle,GO:0044422~organelle part,GO:0044464~cell part,	GO:0005488~binding,GO:0030528~transcription regulator activity,	-	-
9670	importin 13	1	GO:0009987~cellular process,GO:0016043~cellular component organization,GO:0044085~cellular component biogenesis,GO:0051179~localization,GO:0051234~establishment of localization,	GO:0005623~cell,GO:0031975~envelope,GO:0032991~macromolecular complex,GO:0043226~organelle,GO:0044422~organelle part,GO:0044464~cell part,	GO:0005215~transporter activity,GO:0005488~binding,	-	Expressed in fetal brain, heart, intestine and kidney.,
3636	inositol polyphosphate phosphatase-like 1	1	GO:0002376~immune system process,GO:0008152~metabolic process,GO:0009987~cellular process,GO:0022610~biological adhesion,GO:0050896~response to stimulus,	GO:0005623~cell,GO:0043226~organelle,GO:0044422~organelle part,GO:0044464~cell part,	GO:0003824~catalytic activity,GO:0005488~binding,	hsa00562:Inositol phosphate metabolism,hsa04070:Phosphatidylinositol signaling system,	Widely expressed, most prominently in skeletal muscle, heart and brain. Present in platelets. Expressed in transformed myeloid cells and in primary macrophages, but not in peripheral blood monocytes.,
54741	leptin receptor overlapping transcript	1	-	GO:0005623~cell,GO:0044464~cell part,	GO:0060089~molecular transducer activity,	-	Expressed at the highest levels in heart and placenta and at a lesser extent in lung, liver, skeletal muscle, kidney and pancreas.,
55353	lysosomal protein transmembrane 4 beta	1	GO:0051179~localization,GO:0051234~establishment of localization,	GO:0005623~cell,GO:0044464~cell part,	-	hsa04142:Lysosome,	-
151162	mannosyl (alpha-1,6-)-glycoprotein beta-1,6-N-acetyl-glucosaminyltransferase; hypothetical LOC151162	1	GO:0008152~metabolic process,GO:0009987~cellular process,	GO:0005623~cell,GO:0043226~organelle,GO:0044422~organelle part,GO:0044464~cell part,	GO:0003824~catalytic activity,	hsa00510:N-Glycan biosynthesis,	-
63875	mitochondrial ribosomal protein L17	1	GO:0008152~metabolic process,GO:0009987~cellular process,	GO:0005623~cell,GO:0031975~envelope,GO:0032991~macromolecular complex,GO:0043226~organelle,GO:0044422~organelle part,GO:0044464~cell part,	GO:0005198~structural molecule activity,GO:0005488~binding,	-	Detected in adrenal gland, mammary gland and adipose tissue.,
23164	myosin phosphatase Rho interacting protein; similar to Myosin phosphatase Rho-interacting protein (Rho-interacting protein 3) (M-RIP) (RIP3) (p116Rip)	1	-	GO:0005623~cell,GO:0043226~organelle,GO:0044464~cell part,	GO:0005488~binding,	-	-
4666	nascent polypeptide-associated complex alpha subunit	1	GO:0008152~metabolic process,GO:0009987~cellular process,GO:0051179~localization,GO:0051234~establishment of localization,GO:0051704~multi-organism process,	GO:0005623~cell,GO:0032991~macromolecular complex,GO:0043226~organelle,GO:0044464~cell part,	GO:0005488~binding,	-	Ubiquitously expressed.,
27020	neuroplastin	1	GO:0009987~cellular process,GO:0022610~biological adhesion,GO:0032501~multicellular organismal process,GO:0032502~developmental process,GO:0065007~biological regulation,	GO:0005623~cell,GO:0044456~synapse part,GO:0044464~cell part,GO:0045202~synapse,	GO:0005488~binding,GO:0060089~molecular transducer activity,	-	-
81565	nudE nuclear distribution gene E homolog (A. nidulans)-like 1	1	GO:0009987~cellular process,GO:0016043~cellular component organization,GO:0032501~multicellular organismal process,GO:0032502~developmental process,GO:0040007~growth,GO:0040011~locomotion,GO:0051179~localization,GO:0051234~establishment of localization,GO:0065007~biological regulation,	GO:0005623~cell,GO:0031975~envelope,GO:0032991~macromolecular complex,GO:0043226~organelle,GO:0044422~organelle part,GO:0044464~cell part,	GO:0003824~catalytic activity,GO:0005488~binding,	-	-
80025	pantothenate kinase 2	1	GO:0008152~metabolic process,GO:0009987~cellular process,	GO:0005623~cell,GO:0043226~organelle,GO:0044464~cell part,	GO:0003824~catalytic activity,GO:0005488~binding,	hsa00770:Pantothenate and CoA biosynthesis,	Ubiquitous.,
23760	phosphatidylinositol transfer protein, beta	1	GO:0008152~metabolic process,GO:0051179~localization,GO:0051234~establishment of localization,	GO:0005623~cell,GO:0043226~organelle,GO:0044464~cell part,	GO:0005488~binding,	-	Widely expressed in various tissues including brain.,
5143	phosphodiesterase 4C, cAMP-specific (phosphodiesterase E1 dunce homolog, Drosophila)	1	GO:0065007~biological regulation,	GO:0005623~cell,GO:0044464~cell part,	GO:0003824~catalytic activity,	hsa00230:Purine metabolism,	-
5223	phosphoglycerate mutase 1 (brain)	1	GO:0008152~metabolic process,GO:0009987~cellular process,GO:0065007~biological regulation,	GO:0005623~cell,GO:0044464~cell part,	GO:0003824~catalytic activity,GO:0005488~binding,	hsa00010:Glycolysis / Gluconeogenesis,	In mammalian tissues there are two types of phosphoglycerate mutase isozymes: type-M in muscles and type-B in other tissues.,
5228	placental growth factor	1	GO:0000003~reproduction,GO:0009987~cellular process,GO:0022414~reproductive process,GO:0032501~multicellular organismal process,GO:0032502~developmental process,GO:0050896~response to stimulus,GO:0051704~multi-organism process,GO:0065007~biological regulation,	GO:0005576~extracellular region,GO:0005623~cell,GO:0044421~extracellular region part,GO:0044464~cell part,	GO:0005488~binding,	hsa04150:mTOR signaling pathway,hsa04510:Focal adhesion,hsa05200:Pathways in cancer,hsa05211:Renal cell carcinoma,hsa05212:Pancreatic cancer,hsa05219:Bladder cancer,	While the three forms are present in most placental tissues, the PlGF-2 is specific to early (8 week) placenta and only PlGF-1 is found in the colon and mammary carcinomas.,
5201	prefoldin subunit 1	1	GO:0008152~metabolic process,GO:0009987~cellular process,	GO:0005623~cell,GO:0032991~macromolecular complex,GO:0044464~cell part,	GO:0005488~binding,GO:0030528~transcription regulator activity,	-	-
51367	processing of precursor 5, ribonuclease P/MRP subunit (S. cerevisiae)	1	GO:0008152~metabolic process,GO:0009987~cellular process,	GO:0005623~cell,GO:0031974~membrane-enclosed lumen,GO:0032991~macromolecular complex,GO:0043226~organelle,GO:0044422~organelle part,GO:0044464~cell part,	GO:0003824~catalytic activity,GO:0005488~binding,	-	-
5660	prosaposin	1	GO:0008152~metabolic process,GO:0009987~cellular process,GO:0051179~localization,GO:0051234~establishment of localization,	GO:0005576~extracellular region,GO:0005623~cell,GO:0031974~membrane-enclosed lumen,GO:0043226~organelle,GO:0044421~extracellular region part,GO:0044422~organelle part,GO:0044464~cell part,	GO:0005488~binding,GO:0030234~enzyme regulator activity,	hsa04142:Lysosome,	-
5701	proteasome (prosome, macropain) 26S subunit, ATPase, 2	1	GO:0008152~metabolic process,GO:0009987~cellular process,GO:0051704~multi-organism process,GO:0065007~biological regulation,	GO:0005623~cell,GO:0032991~macromolecular complex,GO:0043226~organelle,GO:0044464~cell part,	GO:0003824~catalytic activity,GO:0005488~binding,	hsa03050:Proteasome,	-
10213	proteasome (prosome, macropain) 26S subunit, non-ATPase, 14	1	GO:0008152~metabolic process,GO:0009987~cellular process,GO:0065007~biological regulation,	GO:0005623~cell,GO:0032991~macromolecular complex,GO:0044464~cell part,	GO:0003824~catalytic activity,GO:0005488~binding,	hsa03050:Proteasome,	Widely expressed. Highest levels in heart and skeletal muscle.,
5690	proteasome (prosome, macropain) subunit, beta type, 2	1	GO:0008152~metabolic process,GO:0009987~cellular process,GO:0065007~biological regulation,	GO:0005623~cell,GO:0032991~macromolecular complex,GO:0043226~organelle,GO:0044464~cell part,	GO:0003824~catalytic activity,	hsa03050:Proteasome,	-
5691	proteasome (prosome, macropain) subunit, beta type, 3	1	GO:0008152~metabolic process,GO:0009987~cellular process,GO:0065007~biological regulation,	GO:0005623~cell,GO:0032991~macromolecular complex,GO:0043226~organelle,GO:0044464~cell part,	GO:0003824~catalytic activity,GO:0005488~binding,	hsa03050:Proteasome,	-
5693	proteasome (prosome, macropain) subunit, beta type, 5	1	GO:0008152~metabolic process,GO:0009987~cellular process,GO:0050896~response to stimulus,GO:0065007~biological regulation,	GO:0005623~cell,GO:0032991~macromolecular complex,GO:0043226~organelle,GO:0044464~cell part,	GO:0003824~catalytic activity,GO:0005488~binding,	hsa03050:Proteasome,	-
5518	protein phosphatase 2 (formerly 2A), regulatory subunit A, alpha isoform	1	GO:0008152~metabolic process,GO:0009987~cellular process,GO:0016043~cellular component organization,GO:0044085~cellular component biogenesis,GO:0050896~response to stimulus,GO:0065007~biological regulation,	GO:0005623~cell,GO:0032991~macromolecular complex,GO:0043226~organelle,GO:0044464~cell part,	GO:0005488~binding,GO:0030234~enzyme regulator activity,	hsa04114:Oocyte meiosis,hsa04310:Wnt signaling pathway,hsa04350:TGF-beta signaling pathway,hsa04530:Tight junction,hsa04730:Long-term depression,	-
5525	protein phosphatase 2, regulatory subunit B', alpha isoform	1	GO:0065007~biological regulation,	GO:0005623~cell,GO:0032991~macromolecular complex,GO:0043226~organelle,GO:0044422~organelle part,GO:0044464~cell part,	GO:0005488~binding,GO:0030234~enzyme regulator activity,	hsa04114:Oocyte meiosis,hsa04310:Wnt signaling pathway,	Widely expressed with the highest expression in heart and skeletal muscle.,
5863	ral guanine nucleotide dissociation stimulator-like 2	1	GO:0065007~biological regulation,	GO:0005623~cell,GO:0044464~cell part,	GO:0005488~binding,GO:0030234~enzyme regulator activity,GO:0030528~transcription regulator activity,GO:0060089~molecular transducer activity,	-	-
389	ras homolog gene family, member C	1	GO:0065007~biological regulation,	GO:0005623~cell,GO:0044464~cell part,	GO:0003824~catalytic activity,GO:0005488~binding,GO:0060089~molecular transducer activity,	-	-
642741	ribosomal protein L3 pseudogene 7	1	-	-	-	-	-
6194	ribosomal protein S6 pseudogene 25; ribosomal protein S6; ribosomal protein S6 pseudogene 1	1	GO:0008152~metabolic process,GO:0009987~cellular process,GO:0044085~cellular component biogenesis,GO:0065007~biological regulation,	GO:0005623~cell,GO:0031974~membrane-enclosed lumen,GO:0032991~macromolecular complex,GO:0043226~organelle,GO:0044422~organelle part,GO:0044464~cell part,	GO:0005198~structural molecule activity,GO:0005488~binding,	hsa03010:Ribosome,hsa04150:mTOR signaling pathway,hsa04910:Insulin signaling pathway,	-
6175	ribosomal protein, large, P0 pseudogene 2; ribosomal protein, large, P0 pseudogene 3; ribosomal protein, large, P0 pseudogene 6; ribosomal protein, large, P0	1	GO:0008152~metabolic process,GO:0009987~cellular process,GO:0044085~cellular component biogenesis,GO:0051704~multi-organism process,	GO:0005623~cell,GO:0032991~macromolecular complex,GO:0043226~organelle,GO:0044422~organelle part,GO:0044464~cell part,	GO:0005198~structural molecule activity,GO:0005488~binding,	hsa03010:Ribosome,	-
6772	signal transducer and activator of transcription 1, 91kDa	1	GO:0008152~metabolic process,GO:0009987~cellular process,GO:0016265~death,GO:0032501~multicellular organismal process,GO:0050896~response to stimulus,GO:0051704~multi-organism process,GO:0065007~biological regulation,	GO:0005623~cell,GO:0031974~membrane-enclosed lumen,GO:0043226~organelle,GO:0044422~organelle part,GO:0044464~cell part,	GO:0005488~binding,GO:0030528~transcription regulator activity,GO:0060089~molecular transducer activity,	hsa04062:Chemokine signaling pathway,hsa04620:Toll-like receptor signaling pathway,hsa04630:Jak-STAT signaling pathway,hsa05200:Pathways in cancer,hsa05212:Pancreatic cancer,	-
9584	similar to RNA binding motif protein 39; RNA binding motif protein 39	1	GO:0008152~metabolic process,GO:0009987~cellular process,GO:0065007~biological regulation,	GO:0005623~cell,GO:0031974~membrane-enclosed lumen,GO:0043226~organelle,GO:0044422~organelle part,GO:0044464~cell part,	GO:0005488~binding,	-	Widely expressed. Highly expressed in pancreas, skeletal muscle, lung and brain. Expressed at intermediate level in kidney, liver and heart.,
11335	similar to chromobox homolog 3; chromobox homolog 3 (HP1 gamma homolog, Drosophila)	1	GO:0008152~metabolic process,GO:0009987~cellular process,GO:0016043~cellular component organization,GO:0065007~biological regulation,	GO:0005623~cell,GO:0031975~envelope,GO:0043226~organelle,GO:0044422~organelle part,GO:0044464~cell part,	GO:0005488~binding,GO:0030528~transcription regulator activity,	-	-
1973	similar to eukaryotic translation initiation factor 4A; small nucleolar RNA, H/ACA box 67; eukaryotic translation initiation factor 4A, isoform 1	1	GO:0008152~metabolic process,GO:0009987~cellular process,	GO:0005623~cell,GO:0032991~macromolecular complex,GO:0044464~cell part,	GO:0003824~catalytic activity,GO:0005488~binding,	-	-
10106	similar to hCG2013701; CTD (carboxy-terminal domain, RNA polymerase II, polypeptide A) small phosphatase 2	1	-	GO:0005623~cell,GO:0043226~organelle,GO:0044464~cell part,	GO:0003824~catalytic activity,	-	-
6625	small nuclear ribonucleoprotein 70kDa (U1)	1	GO:0008152~metabolic process,GO:0009987~cellular process,GO:0065007~biological regulation,	GO:0005623~cell,GO:0032991~macromolecular complex,GO:0043226~organelle,GO:0044422~organelle part,GO:0044464~cell part,	GO:0005488~binding,	hsa03040:Spliceosome,	-
80208	spastic paraplegia 11 (autosomal recessive)	1	GO:0009987~cellular process,GO:0016265~death,	GO:0005623~cell,GO:0043226~organelle,GO:0044464~cell part,	-	-	-
51150	stromal cell derived factor 4	1	GO:0009987~cellular process,GO:0032501~multicellular organismal process,GO:0032502~developmental process,GO:0050896~response to stimulus,GO:0051179~localization,GO:0051234~establishment of localization,	GO:0005623~cell,GO:0031974~membrane-enclosed lumen,GO:0043226~organelle,GO:0044422~organelle part,GO:0044464~cell part,	GO:0005488~binding,	-	-
9144	synaptogyrin 2	1	-	GO:0005623~cell,GO:0044464~cell part,	-	-	Ubiquitous; low expression in brain.,
10245	translocase of inner mitochondrial membrane 17 homolog B (yeast)	1	GO:0009987~cellular process,GO:0016043~cellular component organization,GO:0051179~localization,GO:0051234~establishment of localization,	GO:0005623~cell,GO:0031975~envelope,GO:0032991~macromolecular complex,GO:0043226~organelle,GO:0044422~organelle part,GO:0044464~cell part,	GO:0005215~transporter activity,GO:0005488~binding,	-	Expression is abundant in heart and skeletal muscle, intermediate in brain, and weak in pancreas, placenta, kidney and liver.,
50999	transmembrane emp24 protein transport domain containing 5	1	GO:0051179~localization,GO:0051234~establishment of localization,	GO:0005623~cell,GO:0043226~organelle,GO:0044464~cell part,	-	-	-
54732	transmembrane emp24 protein transport domain containing 9	1	GO:0051179~localization,GO:0051234~establishment of localization,	GO:0005623~cell,GO:0043226~organelle,GO:0044464~cell part,	-	-	-
79073	transmembrane protein 109	1	-	GO:0005623~cell,GO:0031974~membrane-enclosed lumen,GO:0031975~envelope,GO:0043226~organelle,GO:0044422~organelle part,GO:0044464~cell part,	-	-	-
81603	tripartite motif-containing 8	1	-	GO:0005623~cell,GO:0031974~membrane-enclosed lumen,GO:0043226~organelle,GO:0044422~organelle part,GO:0044464~cell part,	GO:0005488~binding,	-	Widely expressed.,
7388	ubiquinol-cytochrome c reductase hinge protein-like; ubiquinol-cytochrome c reductase hinge protein	1	GO:0008152~metabolic process,GO:0009987~cellular process,GO:0016043~cellular component organization,GO:0044085~cellular component biogenesis,GO:0051179~localization,GO:0051234~establishment of localization,	GO:0005623~cell,GO:0031975~envelope,GO:0032991~macromolecular complex,GO:0043226~organelle,GO:0044422~organelle part,GO:0044464~cell part,	GO:0003824~catalytic activity,GO:0005215~transporter activity,GO:0005488~binding,	hsa00190:Oxidative phosphorylation,hsa04260:Cardiac muscle contraction,hsa05010:Alzheimer's disease,hsa05012:Parkinson's disease,hsa05016:Huntington's disease,	-
25777	unc-84 homolog B (C. elegans)	1	GO:0009987~cellular process,GO:0016043~cellular component organization,GO:0051179~localization,GO:0051234~establishment of localization,	GO:0005623~cell,GO:0031975~envelope,GO:0043226~organelle,GO:0044422~organelle part,GO:0044464~cell part,	GO:0005488~binding,	-	-
369	v-raf murine sarcoma 3611 viral oncogene homolog	1	GO:0008152~metabolic process,GO:0009987~cellular process,GO:0065007~biological regulation,	GO:0005623~cell,GO:0043226~organelle,GO:0044464~cell part,	GO:0003824~catalytic activity,GO:0005488~binding,GO:0060089~molecular transducer activity,	hsa04012:ErbB signaling pathway,hsa04270:Vascular smooth muscle contraction,hsa04650:Natural killer cell mediated cytotoxicity,hsa04720:Long-term potentiation,hsa04730:Long-term depression,hsa04810:Regulation of actin cytoskeleton,hsa04910:Insulin signaling pathway,hsa04914:Progesterone-mediated oocyte maturation,hsa05200:Pathways in cancer,hsa05210:Colorectal cancer,hsa05211:Renal cell carcinoma…	Predominantly in urogenital tissues (By similarity).,
7415	valosin-containing protein	1	GO:0008152~metabolic process,GO:0009987~cellular process,GO:0016043~cellular component organization,GO:0016265~death,GO:0044085~cellular component biogenesis,GO:0050896~response to stimulus,GO:0051179~localization,GO:0051234~establishment of localization,GO:0065007~biological regulation,	GO:0005623~cell,GO:0031974~membrane-enclosed lumen,GO:0043226~organelle,GO:0044422~organelle part,GO:0044464~cell part,	GO:0003824~catalytic activity,GO:0005488~binding,	-	-
79001	vitamin K epoxide reductase complex, subunit 1	1	GO:0008152~metabolic process,GO:0009987~cellular process,GO:0050896~response to stimulus,GO:0065007~biological regulation,	GO:0005623~cell,GO:0043226~organelle,GO:0044464~cell part,	GO:0003824~catalytic activity,	-	-
55207	ADP-ribosylation factor-like 8B	0.99	GO:0009987~cellular process,GO:0065007~biological regulation,	GO:0005623~cell,GO:0043226~organelle,GO:0044422~organelle part,GO:0044464~cell part,	GO:0003824~catalytic activity,GO:0005488~binding,	-	Ubiquitously expressed.,
84159	AT rich interactive domain 5B (MRF1-like)	0.99	GO:0008152~metabolic process,GO:0009987~cellular process,GO:0032501~multicellular organismal process,GO:0032502~developmental process,GO:0040007~growth,GO:0040011~locomotion,GO:0051179~localization,GO:0065007~biological regulation,	GO:0005623~cell,GO:0043226~organelle,GO:0044464~cell part,	GO:0005488~binding,GO:0030528~transcription regulator activity,	-	-
527	ATPase, H+ transporting, lysosomal 16kDa, V0 subunit c	0.99	GO:0008152~metabolic process,GO:0009987~cellular process,GO:0051179~localization,GO:0051234~establishment of localization,GO:0051704~multi-organism process,	GO:0005623~cell,GO:0032991~macromolecular complex,GO:0043226~organelle,GO:0044464~cell part,	GO:0003824~catalytic activity,GO:0005215~transporter activity,GO:0005488~binding,	hsa00190:Oxidative phosphorylation,hsa04142:Lysosome,hsa05110:Vibrio cholerae infection,hsa05120:Epithelial cell signaling in Helicobacter pylori infection,	-
523	ATPase, H+ transporting, lysosomal 70kDa, V1 subunit A	0.99	GO:0008152~metabolic process,GO:0009987~cellular process,GO:0051179~localization,GO:0051234~establishment of localization,	GO:0005623~cell,GO:0032991~macromolecular complex,GO:0043226~organelle,GO:0044464~cell part,	GO:0003824~catalytic activity,GO:0005215~transporter activity,GO:0005488~binding,	hsa00190:Oxidative phosphorylation,hsa05110:Vibrio cholerae infection,hsa05120:Epithelial cell signaling in Helicobacter pylori infection,	-
10423	CDP-diacylglycerol--inositol 3-phosphatidyltransferase (phosphatidylinositol synthase)	0.99	GO:0008152~metabolic process,GO:0009987~cellular process,	GO:0005623~cell,GO:0043226~organelle,GO:0044464~cell part,	GO:0003824~catalytic activity,GO:0005215~transporter activity,GO:0005488~binding,	hsa00562:Inositol phosphate metabolism,hsa00564:Glycerophospholipid metabolism,hsa04070:Phosphatidylinositol signaling system,	Widely expressed. Higher expression in adult liver and skeletal muscle, slightly lower levels seen in pancreas, kidney, lung, placenta, brain, heart, leukocyte, colon, small intestine, ovary, testis, prostate, thymus and spleen. In fetus, expressed in kidney, liver, lung and brain.,
91782	CHMP family, member 7	0.99	GO:0009987~cellular process,GO:0051179~localization,GO:0051234~establishment of localization,	GO:0005623~cell,GO:0032991~macromolecular complex,GO:0043226~organelle,GO:0044422~organelle part,GO:0044464~cell part,	GO:0005215~transporter activity,	-	-
1663	DEAD/H (Asp-Glu-Ala-Asp/His) box polypeptide 11 (CHL1-like helicase homolog, S. cerevisiae)	0.99	GO:0008152~metabolic process,GO:0009987~cellular process,GO:0016043~cellular component organization,GO:0065007~biological regulation,	GO:0005623~cell,GO:0031974~membrane-enclosed lumen,GO:0043226~organelle,GO:0044422~organelle part,GO:0044464~cell part,	GO:0003824~catalytic activity,GO:0005488~binding,	-	Highly expressed in spleen, B-cells, thymus, testis, ovary, small intestine, and pancreas. Very low expression seen in the brain. Expressed in dividing cells and/or cells undergoing high levels of recombination. No expression is seen in cells signaled to terminally differentiate. Expressed in keratinocyte growth factor-stimulated cells but not in serum, EGF and IL1-beta-treated keratinocytes.,
2790	DnaJ (Hsp40) homolog, subfamily C , member 25; guanine nucleotide binding protein (G protein), gamma 10; DNAJC25-GNG10 readthrough transcript	0.99	GO:0009987~cellular process,GO:0050896~response to stimulus,GO:0065007~biological regulation,	GO:0005623~cell,GO:0032991~macromolecular complex,GO:0044464~cell part,	GO:0003824~catalytic activity,GO:0005488~binding,GO:0060089~molecular transducer activity,	hsa04062:Chemokine signaling pathway,	Abundantly and ubiquitously expressed.,
55837	E2F-associated phosphoprotein	0.99	-	GO:0005623~cell,GO:0043226~organelle,GO:0044464~cell part,	-	-	-
26234	F-box and leucine-rich repeat protein 5	0.99	GO:0008152~metabolic process,GO:0009987~cellular process,	GO:0005623~cell,GO:0032991~macromolecular complex,GO:0044464~cell part,	GO:0003824~catalytic activity,GO:0005488~binding,	-	-
11328	FK506 binding protein 9, 63 kDa	0.99	GO:0008152~metabolic process,GO:0009987~cellular process,	GO:0005623~cell,GO:0043226~organelle,GO:0044464~cell part,	GO:0003824~catalytic activity,GO:0005488~binding,	-	-
2935	G1 to S phase transition 1	0.99	GO:0008152~metabolic process,GO:0009987~cellular process,GO:0016265~death,GO:0065007~biological regulation,	GO:0005623~cell,GO:0044464~cell part,	GO:0003824~catalytic activity,GO:0005488~binding,	-	-
10456	HCLS1 associated protein X-1	0.99	-	GO:0005623~cell,GO:0031975~envelope,GO:0043226~organelle,GO:0044422~organelle part,GO:0044464~cell part,	GO:0005488~binding,	-	Ubiquitous.,
192286	HIG1 hypoxia inducible domain family, member 2A	0.99	-	GO:0005623~cell,GO:0044464~cell part,	-	-	-
9710	KIAA0355	0.99	-	-	-	-	-
79903	N-acetyltransferase 15 (GCN5-related, putative)	0.99	GO:0008152~metabolic process,	-	GO:0003824~catalytic activity,	-	-
4695	NADH dehydrogenase (ubiquinone) 1 alpha subcomplex, 2, 8kDa	0.99	GO:0008152~metabolic process,GO:0009987~cellular process,GO:0051179~localization,GO:0051234~establishment of localization,	GO:0005623~cell,GO:0031975~envelope,GO:0032991~macromolecular complex,GO:0043226~organelle,GO:0044422~organelle part,GO:0044464~cell part,	GO:0003824~catalytic activity,	hsa00190:Oxidative phosphorylation,hsa05010:Alzheimer's disease,hsa05012:Parkinson's disease,hsa05016:Huntington's disease,	-
4697	NADH dehydrogenase (ubiquinone) 1 alpha subcomplex, 4, 9kDa	0.99	GO:0008152~metabolic process,GO:0009987~cellular process,GO:0051179~localization,GO:0051234~establishment of localization,	GO:0005623~cell,GO:0031975~envelope,GO:0032991~macromolecular complex,GO:0043226~organelle,GO:0044422~organelle part,GO:0044464~cell part,	GO:0003824~catalytic activity,	hsa00190:Oxidative phosphorylation,hsa05010:Alzheimer's disease,hsa05012:Parkinson's disease,hsa05016:Huntington's disease,	-
4722	NADH dehydrogenase (ubiquinone) Fe-S protein 3, 30kDa (NADH-coenzyme Q reductase)	0.99	GO:0008152~metabolic process,GO:0009987~cellular process,GO:0051179~localization,GO:0051234~establishment of localization,GO:0065007~biological regulation,	GO:0005623~cell,GO:0031975~envelope,GO:0032991~macromolecular complex,GO:0043226~organelle,GO:0044422~organelle part,GO:0044464~cell part,	GO:0003824~catalytic activity,GO:0005488~binding,GO:0009055~electron carrier activity,	hsa00190:Oxidative phosphorylation,hsa05010:Alzheimer's disease,hsa05012:Parkinson's disease,hsa05016:Huntington's disease,	-
23637	RAB GTPase activating protein 1	0.99	GO:0009987~cellular process,GO:0065007~biological regulation,	GO:0005623~cell,GO:0032991~macromolecular complex,GO:0043226~organelle,GO:0044422~organelle part,GO:0044464~cell part,	GO:0005488~binding,GO:0030234~enzyme regulator activity,	-	-
5908	RAP1B, member of RAS oncogene family	0.99	GO:0009987~cellular process,GO:0065007~biological regulation,	GO:0005623~cell,GO:0044464~cell part,	GO:0003824~catalytic activity,GO:0005488~binding,	hsa04010:MAPK signaling pathway,hsa04062:Chemokine signaling pathway,hsa04510:Focal adhesion,hsa04670:Leukocyte transendothelial migration,hsa04720:Long-term potentiation,hsa04722:Neurotrophin signaling pathway,hsa05211:Renal cell carcinoma,	-
10181	RNA binding motif protein 5	0.99	GO:0008152~metabolic process,GO:0009987~cellular process,GO:0016043~cellular component organization,GO:0016265~death,GO:0044085~cellular component biogenesis,GO:0065007~biological regulation,	GO:0005623~cell,GO:0031974~membrane-enclosed lumen,GO:0032991~macromolecular complex,GO:0043226~organelle,GO:0044422~organelle part,GO:0044464~cell part,	GO:0005488~binding,	-	-
6651	SON DNA binding protein	0.99	GO:0065007~biological regulation,	GO:0005623~cell,GO:0031974~membrane-enclosed lumen,GO:0043226~organelle,GO:0044422~organelle part,GO:0044464~cell part,	GO:0005488~binding,	-	-
7284	Tu translation elongation factor, mitochondrial	0.99	GO:0008152~metabolic process,GO:0009987~cellular process,	GO:0005623~cell,GO:0031974~membrane-enclosed lumen,GO:0043226~organelle,GO:0044422~organelle part,GO:0044464~cell part,	GO:0003824~catalytic activity,GO:0005488~binding,	-	-
2589	UDP-N-acetyl-alpha-D-galactosamine:polypeptide N-acetylgalactosaminyltransferase 13 (GalNAc-T13); UDP-N-acetyl-alpha-D-galactosamine:polypeptide N-acetylgalactosaminyltransferase 1 (GalNAc-T1)	0.99	GO:0008152~metabolic process,GO:0009987~cellular process,	GO:0005576~extracellular region,GO:0005623~cell,GO:0043226~organelle,GO:0044464~cell part,	GO:0003824~catalytic activity,GO:0005488~binding,	hsa00512:O-Glycan biosynthesis,	Specifically expressed in neuronal cells. Expressed in fetal brain, whole adult brain, cerebral cortex and cerebellum. Not expressed in other tissues tested.,Widely expressed. Expressed in all tissues tested.,
10092	actin related protein 2/3 complex, subunit 5, 16kDa	0.99	GO:0009987~cellular process,GO:0016043~cellular component organization,GO:0065007~biological regulation,	GO:0005623~cell,GO:0032991~macromolecular complex,GO:0043226~organelle,GO:0044422~organelle part,GO:0044464~cell part,	GO:0005198~structural molecule activity,GO:0005488~binding,	hsa04666:Fc gamma R-mediated phagocytosis,hsa04810:Regulation of actin cytoskeleton,hsa05130:Pathogenic Escherichia coli infection,	-
161	adaptor-related protein complex 2, alpha 2 subunit	0.99	GO:0009987~cellular process,GO:0016043~cellular component organization,GO:0051179~localization,GO:0051234~establishment of localization,GO:0065007~biological regulation,	GO:0005623~cell,GO:0032991~macromolecular complex,GO:0043226~organelle,GO:0044422~organelle part,GO:0044464~cell part,	GO:0005215~transporter activity,GO:0005488~binding,	hsa04144:Endocytosis,hsa05016:Huntington's disease,	-
10307	amyloid beta (A4) precursor protein-binding, family B, member 3	0.99	GO:0065007~biological regulation,	GO:0005623~cell,GO:0043226~organelle,GO:0044464~cell part,	GO:0005488~binding,	-	Expressed in various tissues.,
51433	anaphase promoting complex subunit 5	0.99	GO:0008152~metabolic process,GO:0009987~cellular process,GO:0016043~cellular component organization,GO:0065007~biological regulation,	GO:0005623~cell,GO:0031974~membrane-enclosed lumen,GO:0032991~macromolecular complex,GO:0043226~organelle,GO:0044422~organelle part,GO:0044464~cell part,	GO:0003824~catalytic activity,GO:0005488~binding,	hsa04110:Cell cycle,hsa04114:Oocyte meiosis,hsa04120:Ubiquitin mediated proteolysis,hsa04914:Progesterone-mediated oocyte maturation,	-
84079	ankyrin repeat domain 27 (VPS9 domain)	0.99	GO:0009987~cellular process,GO:0051179~localization,GO:0051234~establishment of localization,	GO:0005623~cell,GO:0043226~organelle,GO:0044464~cell part,	GO:0005488~binding,GO:0030234~enzyme regulator activity,	-	-
51582	antizyme inhibitor 1	0.99	GO:0008152~metabolic process,GO:0009987~cellular process,	-	GO:0003824~catalytic activity,GO:0005488~binding,GO:0030234~enzyme regulator activity,	-	Expressed in liver.,
329	baculoviral IAP repeat-containing 2	0.99	GO:0009987~cellular process,GO:0016043~cellular component organization,GO:0016265~death,GO:0032501~multicellular organismal process,GO:0032502~developmental process,GO:0044085~cellular component biogenesis,GO:0050896~response to stimulus,GO:0065007~biological regulation,	GO:0005623~cell,GO:0032991~macromolecular complex,GO:0043226~organelle,GO:0044422~organelle part,GO:0044464~cell part,	GO:0005488~binding,	hsa04120:Ubiquitin mediated proteolysis,hsa04210:Apoptosis,hsa04510:Focal adhesion,hsa04621:NOD-like receptor signaling pathway,hsa05200:Pathways in cancer,hsa05222:Small cell lung cancer,	Present in many fetal and adult tissues. Mainly expressed in adult skeletal muscle, thymus, testis, ovary, and pancreas, low or absent in brain and peripheral blood leukocytes.,
682	basigin (Ok blood group)	0.99	GO:0000003~reproduction,GO:0008152~metabolic process,GO:0009987~cellular process,GO:0022414~reproductive process,GO:0032501~multicellular organismal process,GO:0032502~developmental process,GO:0050896~response to stimulus,GO:0051704~multi-organism process,	GO:0005623~cell,GO:0043226~organelle,GO:0044422~organelle part,GO:0044464~cell part,	GO:0005215~transporter activity,GO:0005488~binding,	-	-
25	c-abl oncogene 1, receptor tyrosine kinase	0.99	GO:0008152~metabolic process,GO:0009987~cellular process,GO:0016043~cellular component organization,GO:0022610~biological adhesion,GO:0050896~response to stimulus,GO:0065007~biological regulation,	GO:0005623~cell,GO:0031974~membrane-enclosed lumen,GO:0043226~organelle,GO:0044422~organelle part,GO:0044464~cell part,	GO:0003824~catalytic activity,GO:0005488~binding,GO:0060089~molecular transducer activity,	hsa04012:ErbB signaling pathway,hsa04110:Cell cycle,hsa04360:Axon guidance,hsa04722:Neurotrophin signaling pathway,hsa05130:Pathogenic Escherichia coli infection,hsa05200:Pathways in cancer,hsa05220:Chronic myeloid leukemia,hsa05416:Viral myocarditis,	Widely expressed.,
56994	choline phosphotransferase 1	0.99	GO:0008152~metabolic process,GO:0009987~cellular process,GO:0065007~biological regulation,	GO:0005623~cell,GO:0043226~organelle,GO:0044464~cell part,	GO:0003824~catalytic activity,GO:0005488~binding,	hsa00564:Glycerophospholipid metabolism,hsa00565:Ether lipid metabolism,	-
81892	chromosome 14 open reading frame 156	0.99	GO:0008152~metabolic process,GO:0009987~cellular process,GO:0065007~biological regulation,	GO:0005623~cell,GO:0043226~organelle,GO:0044464~cell part,	GO:0005488~binding,	-	Ubiquitously expressed, with highest level in heart, liver, skeletal muscle and testis.,
1315	coatomer protein complex, subunit beta 1	0.99	GO:0009987~cellular process,GO:0016043~cellular component organization,GO:0051179~localization,GO:0051234~establishment of localization,GO:0051704~multi-organism process,	GO:0005623~cell,GO:0032991~macromolecular complex,GO:0043226~organelle,GO:0044422~organelle part,GO:0044464~cell part,	GO:0005198~structural molecule activity,GO:0005488~binding,	-	-
51596	cutA divalent cation tolerance homolog (E. coli)	0.99	GO:0016043~cellular component organization,GO:0044085~cellular component biogenesis,GO:0050896~response to stimulus,GO:0051179~localization,	GO:0005623~cell,GO:0044464~cell part,	GO:0005488~binding,GO:0030528~transcription regulator activity,GO:0060089~molecular transducer activity,	-	Ubiquitous. Widely expressed in brain.,
1635	dCMP deaminase	0.99	GO:0008152~metabolic process,GO:0009987~cellular process,	GO:0005623~cell,GO:0044464~cell part,	GO:0003824~catalytic activity,GO:0005488~binding,	hsa00240:Pyrimidine metabolism,	-
2029	endosulfine alpha	0.99	GO:0050896~response to stimulus,GO:0051179~localization,GO:0051234~establishment of localization,	GO:0005623~cell,GO:0044464~cell part,	GO:0005488~binding,	-	-
8721	endothelial differentiation-related factor 1	0.99	GO:0008152~metabolic process,GO:0009987~cellular process,GO:0032501~multicellular organismal process,GO:0032502~developmental process,GO:0065007~biological regulation,	GO:0005623~cell,GO:0031974~membrane-enclosed lumen,GO:0032991~macromolecular complex,GO:0043226~organelle,GO:0044422~organelle part,GO:0044464~cell part,	GO:0003824~catalytic activity,GO:0005488~binding,GO:0030528~transcription regulator activity,	-	Expressed in brain, liver, lung, kidney and heart (at protein level). Ubiquitously expressed. More abundant in heart, pancreas, liver, intestine and adipose tissues.,
1936	eukaryotic translation elongation factor 1 delta (guanine nucleotide exchange protein)	0.99	GO:0008152~metabolic process,GO:0009987~cellular process,GO:0065007~biological regulation,	GO:0005623~cell,GO:0032991~macromolecular complex,GO:0044464~cell part,	GO:0005488~binding,GO:0060089~molecular transducer activity,	-	-
10289	eukaryotic translation initiation factor 1B	0.99	GO:0008152~metabolic process,GO:0009987~cellular process,GO:0065007~biological regulation,	-	GO:0005488~binding,	-	-
8894	eukaryotic translation initiation factor 2, subunit 2 beta, 38kDa	0.99	GO:0008152~metabolic process,GO:0009987~cellular process,	GO:0005623~cell,GO:0032991~macromolecular complex,GO:0044464~cell part,	GO:0005488~binding,	-	-
8666	eukaryotic translation initiation factor 3, subunit G	0.99	GO:0008152~metabolic process,GO:0009987~cellular process,	GO:0005623~cell,GO:0032991~macromolecular complex,GO:0044464~cell part,	GO:0005488~binding,	-	-
8667	eukaryotic translation initiation factor 3, subunit H	0.99	GO:0008152~metabolic process,GO:0009987~cellular process,GO:0065007~biological regulation,	GO:0005623~cell,GO:0032991~macromolecular complex,GO:0044464~cell part,	GO:0005488~binding,	-	-
9130	family with sequence similarity 50, member A	0.99	GO:0000003~reproduction,GO:0022414~reproductive process,GO:0032501~multicellular organismal process,	GO:0005623~cell,GO:0043226~organelle,GO:0044464~cell part,	-	-	Expressed in all tissues examined. Mostly abundant in fetal brain, liver and kidney; in the adult, high levels were also observed in heart, skeletal muscle, spleen, thymus, prostate and small intestine.,
79567	family with sequence similarity 65, member A	0.99	-	-	GO:0005488~binding,	-	-
2717	galactosidase, alpha	0.99	GO:0008152~metabolic process,GO:0009987~cellular process,GO:0065007~biological regulation,	GO:0005576~extracellular region,GO:0005623~cell,GO:0043226~organelle,GO:0044464~cell part,	GO:0003824~catalytic activity,GO:0005488~binding,	hsa00052:Galactose metabolism,hsa00561:Glycerolipid metabolism,hsa00600:Sphingolipid metabolism,hsa00603:Glycosphingolipid biosynthesis,hsa04142:Lysosome,	-
2804	golgin B1, golgi integral membrane protein	0.99	GO:0009987~cellular process,GO:0016043~cellular component organization,	GO:0005623~cell,GO:0043226~organelle,GO:0044422~organelle part,GO:0044464~cell part,	GO:0005488~binding,	-	-
2885	growth factor receptor-bound protein 2	0.99	GO:0009987~cellular process,GO:0016043~cellular component organization,GO:0032502~developmental process,GO:0044085~cellular component biogenesis,GO:0050896~response to stimulus,GO:0051704~multi-organism process,GO:0065007~biological regulation,	GO:0005623~cell,GO:0032991~macromolecular complex,GO:0043226~organelle,GO:0044422~organelle part,GO:0044464~cell part,	GO:0005488~binding,GO:0060089~molecular transducer activity,	hsa04010:MAPK signaling pathway,hsa04012:ErbB signaling pathway,hsa04062:Chemokine signaling pathway,hsa04320:Dorso-ventral axis formation,hsa04510:Focal adhesion,hsa04540:Gap junction,hsa04630:Jak-STAT signaling pathway,hsa04650:Natural killer cell mediated cytotoxicity,hsa04660:T cell receptor signaling pathway,hsa04662:B cell receptor signaling pathway,hsa04664:Fc epsilon RI signaling pathway,…	-
3182	heterogeneous nuclear ribonucleoprotein A/B	0.99	GO:0009987~cellular process,GO:0016043~cellular component organization,GO:0032501~multicellular organismal process,GO:0032502~developmental process,GO:0065007~biological regulation,	GO:0005623~cell,GO:0032991~macromolecular complex,GO:0043226~organelle,GO:0044464~cell part,	GO:0005488~binding,GO:0030528~transcription regulator activity,	-	Ubiquitous.,
3181	heterogeneous nuclear ribonucleoprotein A2/B1	0.99	GO:0008152~metabolic process,GO:0009987~cellular process,GO:0051179~localization,GO:0051234~establishment of localization,	GO:0005623~cell,GO:0031974~membrane-enclosed lumen,GO:0032991~macromolecular complex,GO:0043226~organelle,GO:0044422~organelle part,GO:0044464~cell part,	GO:0005488~binding,	-	-
3183	heterogeneous nuclear ribonucleoprotein C (C1/C2)	0.99	GO:0008152~metabolic process,GO:0009987~cellular process,	GO:0005623~cell,GO:0032991~macromolecular complex,GO:0043226~organelle,GO:0044422~organelle part,GO:0044464~cell part,	GO:0005488~binding,	hsa03040:Spliceosome,	-
10525	hypoxia up-regulated 1	0.99	GO:0050896~response to stimulus,	GO:0005623~cell,GO:0031974~membrane-enclosed lumen,GO:0043226~organelle,GO:0044422~organelle part,GO:0044464~cell part,	GO:0005488~binding,	-	Highly expressed in tissues that contain well- developed endoplasmic reticulum and synthesize large amounts of secretory proteins. Highly expressed in liver and pancreas and lower expression in brain and kidney. Also expressed in macrophages within aortic atherosclerotic plaques, and in breast cancers.,
81689	iron-sulfur cluster assembly 1 homolog (S. cerevisiae)	0.99	GO:0008152~metabolic process,GO:0009987~cellular process,	GO:0005623~cell,GO:0043226~organelle,GO:0044464~cell part,	GO:0005198~structural molecule activity,GO:0005488~binding,	-	Detected in cerebellum, kidney and heart.,
3376	isoleucyl-tRNA synthetase	0.99	GO:0008152~metabolic process,GO:0009987~cellular process,	GO:0005623~cell,GO:0044464~cell part,	GO:0003824~catalytic activity,GO:0005488~binding,	hsa00290:Valine, leucine and isoleucine biosynthesis,hsa00970:Aminoacyl-tRNA biosynthesis,	-
23135	lysine (K)-specific demethylase 6B	0.99	GO:0008152~metabolic process,GO:0009987~cellular process,GO:0016043~cellular component organization,GO:0050896~response to stimulus,GO:0065007~biological regulation,	GO:0005623~cell,GO:0043226~organelle,GO:0044464~cell part,	GO:0003824~catalytic activity,GO:0005488~binding,	-	-
51315	lysine-rich coiled-coil 1	0.99	-	-	-	-	-
4282	macrophage migration inhibitory factor (glycosylation-inhibiting factor)	0.99	GO:0002376~immune system process,GO:0008152~metabolic process,GO:0009987~cellular process,GO:0016043~cellular component organization,GO:0044085~cellular component biogenesis,GO:0050896~response to stimulus,GO:0065007~biological regulation,	GO:0005576~extracellular region,GO:0005623~cell,GO:0044421~extracellular region part,GO:0044464~cell part,	GO:0003824~catalytic activity,GO:0005488~binding,	hsa00350:Tyrosine metabolism,hsa00360:Phenylalanine metabolism,	-
9794	mastermind-like 1 (Drosophila)	0.99	GO:0008152~metabolic process,GO:0009987~cellular process,GO:0065007~biological regulation,	GO:0005623~cell,GO:0031974~membrane-enclosed lumen,GO:0043226~organelle,GO:0044422~organelle part,GO:0044464~cell part,	GO:0005488~binding,GO:0030528~transcription regulator activity,	hsa04330:Notch signaling pathway,	Widely expressed with highest levels in heart, pancreas, peripheral blood leukocytes and spleen.,
9643	mortality factor 4 like 2	0.99	GO:0008152~metabolic process,GO:0009987~cellular process,GO:0016043~cellular component organization,GO:0050896~response to stimulus,GO:0065007~biological regulation,	GO:0005623~cell,GO:0031974~membrane-enclosed lumen,GO:0043226~organelle,GO:0044422~organelle part,GO:0044464~cell part,	GO:0005488~binding,	-	-
4641	myosin IC	0.99	GO:0009987~cellular process,GO:0051179~localization,GO:0051234~establishment of localization,	GO:0005623~cell,GO:0031974~membrane-enclosed lumen,GO:0031975~envelope,GO:0032991~macromolecular complex,GO:0043226~organelle,GO:0044422~organelle part,GO:0044464~cell part,	GO:0003824~catalytic activity,GO:0005488~binding,	-	-
22909	myotubularin related protein 15	0.99	GO:0008152~metabolic process,GO:0009987~cellular process,GO:0050896~response to stimulus,	-	GO:0005488~binding,	-	-
9588	peroxiredoxin 6	0.99	GO:0008152~metabolic process,GO:0009987~cellular process,GO:0050896~response to stimulus,GO:0065007~biological regulation,	GO:0005623~cell,GO:0043226~organelle,GO:0044464~cell part,	GO:0003824~catalytic activity,GO:0016209~antioxidant activity,	hsa00360:Phenylalanine metabolism,hsa00680:Methane metabolism,	-
26986	poly(A) binding protein, cytoplasmic pseudogene 5; poly(A) binding protein, cytoplasmic 1	0.99	GO:0008152~metabolic process,GO:0009987~cellular process,GO:0065007~biological regulation,	GO:0005623~cell,GO:0032991~macromolecular complex,GO:0043226~organelle,GO:0044422~organelle part,GO:0044464~cell part,	GO:0005488~binding,GO:0045182~translation regulator activity,	-	-
5436	polymerase (RNA) II (DNA directed) polypeptide G	0.99	GO:0008152~metabolic process,GO:0009987~cellular process,GO:0016043~cellular component organization,GO:0016265~death,GO:0044085~cellular component biogenesis,	GO:0005623~cell,GO:0031974~membrane-enclosed lumen,GO:0032991~macromolecular complex,GO:0043226~organelle,GO:0044422~organelle part,GO:0044464~cell part,	GO:0003824~catalytic activity,GO:0005488~binding,	hsa00230:Purine metabolism,hsa00240:Pyrimidine metabolism,hsa03020:RNA polymerase,hsa05016:Huntington's disease,	-
5705	proteasome (prosome, macropain) 26S subunit, ATPase, 5	0.99	GO:0008152~metabolic process,GO:0009987~cellular process,GO:0065007~biological regulation,	GO:0005623~cell,GO:0031974~membrane-enclosed lumen,GO:0032991~macromolecular complex,GO:0043226~organelle,GO:0044422~organelle part,GO:0044464~cell part,	GO:0003824~catalytic activity,GO:0005488~binding,GO:0030528~transcription regulator activity,	hsa03050:Proteasome,	-
51400	protein phosphatase methylesterase 1	0.99	GO:0008152~metabolic process,GO:0009987~cellular process,	-	GO:0003824~catalytic activity,GO:0005488~binding,GO:0030234~enzyme regulator activity,	-	-
55288	ras homolog gene family, member T1	0.99	GO:0009987~cellular process,GO:0016265~death,GO:0051179~localization,GO:0051234~establishment of localization,GO:0065007~biological regulation,	GO:0005623~cell,GO:0031975~envelope,GO:0043226~organelle,GO:0044422~organelle part,GO:0044464~cell part,	GO:0003824~catalytic activity,GO:0005488~binding,	-	-
23076	ribosomal RNA processing 1 homolog B (S. cerevisiae)	0.99	GO:0008152~metabolic process,GO:0009987~cellular process,GO:0044085~cellular component biogenesis,	GO:0005623~cell,GO:0031974~membrane-enclosed lumen,GO:0032991~macromolecular complex,GO:0043226~organelle,GO:0044422~organelle part,GO:0044464~cell part,	GO:0005488~binding,	-	-
6141	ribosomal protein L18	0.99	GO:0008152~metabolic process,GO:0009987~cellular process,	GO:0005623~cell,GO:0032991~macromolecular complex,GO:0043226~organelle,GO:0044422~organelle part,GO:0044464~cell part,	GO:0005198~structural molecule activity,GO:0005488~binding,	hsa03010:Ribosome,	-
389435	ribosomal protein L27a pseudogene 6	0.99	-	-	-	-	-
6206	ribosomal protein S12; ribosomal protein S12 pseudogene 4; ribosomal protein S12 pseudogene 11; ribosomal protein S12 pseudogene 9	0.99	GO:0008152~metabolic process,GO:0009987~cellular process,	GO:0005623~cell,GO:0032991~macromolecular complex,GO:0043226~organelle,GO:0044422~organelle part,GO:0044464~cell part,	GO:0005198~structural molecule activity,	hsa03010:Ribosome,	-
6210	ribosomal protein S15a pseudogene 17; ribosomal protein S15a pseudogene 19; ribosomal protein S15a pseudogene 12; ribosomal protein S15a pseudogene 24; ribosomal protein S15a pseudogene 11; ribosomal protein S15a	0.99	GO:0008152~metabolic process,GO:0009987~cellular process,GO:0050896~response to stimulus,GO:0051704~multi-organism process,GO:0065007~biological regulation,	GO:0005623~cell,GO:0032991~macromolecular complex,GO:0043226~organelle,GO:0044422~organelle part,GO:0044464~cell part,	GO:0005198~structural molecule activity,GO:0005488~binding,	hsa03010:Ribosome,	-
6223	ribosomal protein S19 pseudogene 3; ribosomal protein S19	0.99	GO:0002376~immune system process,GO:0008152~metabolic process,GO:0009987~cellular process,GO:0032501~multicellular organismal process,GO:0032502~developmental process,GO:0044085~cellular component biogenesis,GO:0050896~response to stimulus,GO:0051179~localization,GO:0051234~establishment of localization,GO:0065007~biological regulation,	GO:0005623~cell,GO:0031974~membrane-enclosed lumen,GO:0032991~macromolecular complex,GO:0043226~organelle,GO:0044422~organelle part,GO:0044464~cell part,	GO:0005198~structural molecule activity,GO:0005488~binding,	hsa03010:Ribosome,	Higher level expression is seen in the colon carcinoma tissue than normal colon tissue.,
6224	ribosomal protein S20	0.99	GO:0008152~metabolic process,GO:0009987~cellular process,	GO:0005623~cell,GO:0032991~macromolecular complex,GO:0043226~organelle,GO:0044422~organelle part,GO:0044464~cell part,	GO:0005198~structural molecule activity,GO:0005488~binding,	hsa03010:Ribosome,	-
26994	ring finger protein 11	0.99	GO:0008152~metabolic process,GO:0009987~cellular process,	GO:0005623~cell,GO:0032991~macromolecular complex,GO:0043226~organelle,GO:0044464~cell part,	GO:0005488~binding,	-	-
9616	ring finger protein 7	0.99	GO:0008152~metabolic process,GO:0009987~cellular process,GO:0065007~biological regulation,	GO:0005623~cell,GO:0043226~organelle,GO:0044464~cell part,	GO:0003824~catalytic activity,GO:0005488~binding,	hsa04120:Ubiquitin mediated proteolysis,	Expressed in heart, liver, skeletal muscle and pancreas. At very low levels expressed in brain, placenta and lung.,
950	scavenger receptor class B, member 2	0.99	GO:0009987~cellular process,GO:0022610~biological adhesion,	GO:0005623~cell,GO:0043226~organelle,GO:0044464~cell part,	GO:0005488~binding,GO:0060089~molecular transducer activity,	hsa04142:Lysosome,	-
6726	signal recognition particle 9-like 1; signal recognition particle 9kDa	0.99	GO:0009987~cellular process,GO:0051179~localization,GO:0051234~establishment of localization,GO:0065007~biological regulation,	GO:0005623~cell,GO:0032991~macromolecular complex,GO:0043226~organelle,GO:0044422~organelle part,GO:0044464~cell part,	GO:0005488~binding,	hsa03060:Protein export,	-
6745	signal sequence receptor, alpha	0.99	GO:0009987~cellular process,GO:0051179~localization,GO:0051234~establishment of localization,GO:0065007~biological regulation,	GO:0005623~cell,GO:0043226~organelle,GO:0044422~organelle part,GO:0044464~cell part,	GO:0005488~binding,	-	-
23020	similar to U5 snRNP-specific protein, 200 kDa; small nuclear ribonucleoprotein 200kDa (U5)	0.99	GO:0008152~metabolic process,GO:0009987~cellular process,GO:0016043~cellular component organization,GO:0044085~cellular component biogenesis,	GO:0005623~cell,GO:0032991~macromolecular complex,GO:0043226~organelle,GO:0044422~organelle part,GO:0044464~cell part,	GO:0003824~catalytic activity,GO:0005488~binding,	hsa03040:Spliceosome,	-
56940	similar to mitogen-activated protein kinase phosphatase x; dual specificity phosphatase 22	0.99	GO:0008152~metabolic process,GO:0009987~cellular process,GO:0016265~death,GO:0032501~multicellular organismal process,GO:0032502~developmental process,GO:0065007~biological regulation,	GO:0005623~cell,GO:0043226~organelle,GO:0044464~cell part,	GO:0003824~catalytic activity,GO:0005488~binding,	-	Ubiquitous. Highest expression seen in heart, placenta, lung, liver, kidney and pancreas.,
6626	small nuclear ribonucleoprotein polypeptide A	0.99	GO:0008152~metabolic process,GO:0009987~cellular process,	GO:0005623~cell,GO:0032991~macromolecular complex,GO:0043226~organelle,GO:0044422~organelle part,GO:0044464~cell part,	GO:0005488~binding,	hsa03040:Spliceosome,	-
292	solute carrier family 25 (mitochondrial carrier; adenine nucleotide translocator), member 5; solute carrier family 25 (mitochondrial carrier; adenine nucleotide translocator), member 5 pseudogene 8	0.99	GO:0009987~cellular process,GO:0051179~localization,GO:0051234~establishment of localization,GO:0051704~multi-organism process,	GO:0005623~cell,GO:0031974~membrane-enclosed lumen,GO:0031975~envelope,GO:0043226~organelle,GO:0044422~organelle part,GO:0044464~cell part,	GO:0005215~transporter activity,GO:0005488~binding,	hsa04020:Calcium signaling pathway,hsa05012:Parkinson's disease,hsa05016:Huntington's disease,	-
8724	sorting nexin 3	0.99	GO:0009987~cellular process,GO:0016043~cellular component organization,GO:0051179~localization,GO:0051234~establishment of localization,	GO:0005623~cell,GO:0044464~cell part,	GO:0005488~binding,	-	-
6711	spectrin, beta, non-erythrocytic 1	0.99	GO:0008152~metabolic process,GO:0009987~cellular process,GO:0051179~localization,GO:0051234~establishment of localization,GO:0065007~biological regulation,	GO:0005623~cell,GO:0031974~membrane-enclosed lumen,GO:0032991~macromolecular complex,GO:0043226~organelle,GO:0044422~organelle part,GO:0044464~cell part,	GO:0005198~structural molecule activity,GO:0005488~binding,	-	Isoform 2 is present in brain, lung and kidney (at protein level).,
6427	splicing factor, arginine/serine-rich 2	0.99	GO:0008152~metabolic process,GO:0009987~cellular process,	GO:0005623~cell,GO:0031974~membrane-enclosed lumen,GO:0043226~organelle,GO:0044422~organelle part,GO:0044464~cell part,	GO:0005488~binding,GO:0030528~transcription regulator activity,	hsa03040:Spliceosome,	-
6386	syndecan binding protein (syntenin)	0.99	GO:0009987~cellular process,GO:0016043~cellular component organization,GO:0032501~multicellular organismal process,GO:0040011~locomotion,GO:0044085~cellular component biogenesis,GO:0051179~localization,GO:0051234~establishment of localization,GO:0065007~biological regulation,	GO:0005623~cell,GO:0032991~macromolecular complex,GO:0043226~organelle,GO:0044464~cell part,	GO:0005488~binding,	-	Widely expressed. Expressed in fetal kidney, liver, lung and brain. In adult highest expression in heart and placenta.,
7014	telomeric repeat binding factor 2	0.99	GO:0008152~metabolic process,GO:0009987~cellular process,GO:0016043~cellular component organization,GO:0032501~multicellular organismal process,GO:0032502~developmental process,GO:0050896~response to stimulus,GO:0051179~localization,GO:0065007~biological regulation,	GO:0005623~cell,GO:0031974~membrane-enclosed lumen,GO:0032991~macromolecular complex,GO:0043226~organelle,GO:0044422~organelle part,GO:0044464~cell part,	GO:0005488~binding,	-	Ubiquitous. Highly expressed in spleen, thymus, prostate, uterus, testis, small intestine, colon and peripheral blood leukocytes.,
9375	transmembrane 9 superfamily member 2	0.99	GO:0051179~localization,GO:0051234~establishment of localization,	GO:0005623~cell,GO:0043226~organelle,GO:0044464~cell part,	-	-	Ubiquitously expressed. Especially abundant in pancreas, highly expressed in kidney, lower levels in heart, brain, skeletal muscle and placenta. Lowest expression in lung and liver.,
5987	tripartite motif-containing 27	0.99	GO:0000003~reproduction,GO:0008152~metabolic process,GO:0009987~cellular process,GO:0016043~cellular component organization,GO:0022414~reproductive process,GO:0032501~multicellular organismal process,GO:0044085~cellular component biogenesis,GO:0065007~biological regulation,	GO:0005623~cell,GO:0031974~membrane-enclosed lumen,GO:0031975~envelope,GO:0043226~organelle,GO:0044422~organelle part,GO:0044464~cell part,	GO:0003824~catalytic activity,GO:0005488~binding,GO:0060089~molecular transducer activity,	-	-
10155	tripartite motif-containing 28	0.99	GO:0008152~metabolic process,GO:0009987~cellular process,GO:0016043~cellular component organization,GO:0032501~multicellular organismal process,GO:0032502~developmental process,GO:0065007~biological regulation,	GO:0005623~cell,GO:0031974~membrane-enclosed lumen,GO:0043226~organelle,GO:0044422~organelle part,GO:0044464~cell part,	GO:0003824~catalytic activity,GO:0005488~binding,GO:0030528~transcription regulator activity,	-	-
54765	tripartite motif-containing 44	0.99	-	GO:0005623~cell,GO:0044464~cell part,	GO:0005488~binding,	-	-
7353	ubiquitin fusion degradation 1 like (yeast)	0.99	GO:0008152~metabolic process,GO:0009987~cellular process,GO:0032501~multicellular organismal process,GO:0032502~developmental process,GO:0050896~response to stimulus,	GO:0005623~cell,GO:0043226~organelle,GO:0044464~cell part,	GO:0003824~catalytic activity,GO:0005488~binding,	-	Found in adult heart, skeletal muscle and pancreas, and in fetal liver and kidney.,
7328	ubiquitin-conjugating enzyme E2H (UBC8 homolog, yeast)	0.99	GO:0008152~metabolic process,GO:0009987~cellular process,GO:0065007~biological regulation,	-	GO:0003824~catalytic activity,GO:0005488~binding,	hsa04120:Ubiquitin mediated proteolysis,	-
7844	vacuolar protein sorting 24 homolog (S. cerevisiae); ring finger protein 103	0.99	GO:0009987~cellular process,GO:0032501~multicellular organismal process,GO:0032502~developmental process,GO:0051179~localization,GO:0051234~establishment of localization,	GO:0005623~cell,GO:0043226~organelle,GO:0044422~organelle part,GO:0044464~cell part,	GO:0005488~binding,	hsa04144:Endocytosis,	Highly expressed in the normal cerebellum but not in the cerebral cortex.,Widely expressed. Expressed in heart, brain, placenta, lung, liver, skeletal muscle, kidney and pancreas.,
7716	vascular endothelial zinc finger 1	0.99	GO:0008152~metabolic process,GO:0009987~cellular process,GO:0032501~multicellular organismal process,GO:0032502~developmental process,GO:0050896~response to stimulus,GO:0065007~biological regulation,	GO:0005623~cell,GO:0043226~organelle,GO:0044464~cell part,	GO:0005488~binding,GO:0030528~transcription regulator activity,	-	Ubiquitously expressed. Highest levels in skeletal muscle and kidney.,
648390	-	0.99	-	-	-	-	-
10632	ATP synthase, H+ transporting, mitochondrial F0 complex, subunit G	0.98	GO:0008152~metabolic process,GO:0009987~cellular process,GO:0051179~localization,GO:0051234~establishment of localization,	GO:0005623~cell,GO:0031975~envelope,GO:0032991~macromolecular complex,GO:0043226~organelle,GO:0044422~organelle part,GO:0044464~cell part,	GO:0003824~catalytic activity,GO:0005215~transporter activity,GO:0005488~binding,	hsa00190:Oxidative phosphorylation,	-
10476	ATP synthase, H+ transporting, mitochondrial F0 complex, subunit d	0.98	GO:0008152~metabolic process,GO:0009987~cellular process,GO:0051179~localization,GO:0051234~establishment of localization,	GO:0005623~cell,GO:0031975~envelope,GO:0032991~macromolecular complex,GO:0043226~organelle,GO:0044422~organelle part,GO:0044464~cell part,	GO:0003824~catalytic activity,GO:0005215~transporter activity,	hsa00190:Oxidative phosphorylation,hsa05010:Alzheimer's disease,hsa05012:Parkinson's disease,hsa05016:Huntington's disease,	-
513	ATP synthase, H+ transporting, mitochondrial F1 complex, delta subunit	0.98	GO:0008152~metabolic process,GO:0009987~cellular process,GO:0050896~response to stimulus,GO:0051179~localization,GO:0051234~establishment of localization,	GO:0005623~cell,GO:0031974~membrane-enclosed lumen,GO:0031975~envelope,GO:0032991~macromolecular complex,GO:0043226~organelle,GO:0044422~organelle part,GO:0044464~cell part,	GO:0003824~catalytic activity,GO:0005215~transporter activity,GO:0005488~binding,	hsa00190:Oxidative phosphorylation,hsa05010:Alzheimer's disease,hsa05012:Parkinson's disease,hsa05016:Huntington's disease,	-
488	ATPase, Ca++ transporting, cardiac muscle, slow twitch 2	0.98	GO:0008152~metabolic process,GO:0009987~cellular process,GO:0022610~biological adhesion,GO:0032501~multicellular organismal process,GO:0032502~developmental process,GO:0051179~localization,GO:0051234~establishment of localization,GO:0065007~biological regulation,	GO:0005623~cell,GO:0043226~organelle,GO:0044422~organelle part,GO:0044464~cell part,	GO:0003824~catalytic activity,GO:0005215~transporter activity,GO:0005488~binding,	hsa04020:Calcium signaling pathway,hsa04260:Cardiac muscle contraction,hsa05010:Alzheimer's disease,hsa05410:Hypertrophic cardiomyopathy (HCM),hsa05412:Arrhythmogenic right ventricular cardiomyopathy (ARVC),hsa05414:Dilated cardiomyopathy,	Isoform SERCA2A is highly expressed in heart and slow twitch skeletal muscle. Isoform SERCA2B is widely expressed, in smooth muscle and nonmuscle tissues such as in adult skin epidermis.,
11325	DEAD (Asp-Glu-Ala-Asp) box polypeptide 42	0.98	-	GO:0005623~cell,GO:0031974~membrane-enclosed lumen,GO:0043226~organelle,GO:0044422~organelle part,GO:0044464~cell part,	GO:0003824~catalytic activity,GO:0005488~binding,	hsa03040:Spliceosome,	Expressed in several cell lines (at protein level). Expressed in liver, lung, tonsil, thymus, muscle and pancreatic islets.,
1869	E2F transcription factor 1	0.98	GO:0008152~metabolic process,GO:0009987~cellular process,GO:0016265~death,GO:0032501~multicellular organismal process,GO:0032502~developmental process,GO:0065007~biological regulation,	GO:0005623~cell,GO:0031974~membrane-enclosed lumen,GO:0032991~macromolecular complex,GO:0043226~organelle,GO:0044422~organelle part,GO:0044464~cell part,	GO:0005488~binding,GO:0030528~transcription regulator activity,	hsa04110:Cell cycle,hsa05200:Pathways in cancer,hsa05212:Pancreatic cancer,hsa05214:Glioma,hsa05215:Prostate cancer,hsa05218:Melanoma,hsa05219:Bladder cancer,hsa05220:Chronic myeloid leukemia,hsa05222:Small cell lung cancer,hsa05223:Non-small cell lung cancer,	-
2648	K(lysine) acetyltransferase 2A	0.98	GO:0008152~metabolic process,GO:0009987~cellular process,GO:0016043~cellular component organization,GO:0032501~multicellular organismal process,GO:0032502~developmental process,GO:0051704~multi-organism process,GO:0065007~biological regulation,	GO:0005623~cell,GO:0031974~membrane-enclosed lumen,GO:0032991~macromolecular complex,GO:0043226~organelle,GO:0044422~organelle part,GO:0044464~cell part,	GO:0003824~catalytic activity,GO:0005488~binding,GO:0030528~transcription regulator activity,	hsa04330:Notch signaling pathway,	Expressed in all tissues tested, with most abundant expression in ovary.,
9778	KIAA0232	0.98	-	-	GO:0005488~binding,	-	-
9776	KIAA0652	0.98	GO:0008152~metabolic process,GO:0009987~cellular process,GO:0016043~cellular component organization,GO:0044085~cellular component biogenesis,GO:0050896~response to stimulus,	GO:0005623~cell,GO:0044464~cell part,	GO:0005488~binding,	-	-
26128	KIAA1279	0.98	GO:0009987~cellular process,GO:0032501~multicellular organismal process,GO:0032502~developmental process,GO:0051179~localization,GO:0051234~establishment of localization,	GO:0005623~cell,GO:0043226~organelle,GO:0044464~cell part,	GO:0005488~binding,	-	Highly expressed in heart, brain, ovary, testis, spinal cord and all specific brain regions examined. Moderate expressed at intermediate level in all other adult tissues examined, as well as in fetal liver and brain. Not expressed in blood leukocytes.,
51274	Kruppel-like factor 3 (basic)	0.98	GO:0008152~metabolic process,GO:0009987~cellular process,GO:0032501~multicellular organismal process,GO:0032502~developmental process,GO:0065007~biological regulation,	GO:0005623~cell,GO:0043226~organelle,GO:0044464~cell part,	GO:0005488~binding,GO:0030528~transcription regulator activity,	-	-
4601	MAX interactor 1	0.98	GO:0008152~metabolic process,GO:0009987~cellular process,GO:0051179~localization,GO:0065007~biological regulation,	GO:0005623~cell,GO:0043226~organelle,GO:0044464~cell part,	GO:0005488~binding,GO:0030528~transcription regulator activity,	-	-
4712	NADH dehydrogenase (ubiquinone) 1 beta subcomplex, 6, 17kDa	0.98	GO:0008152~metabolic process,GO:0009987~cellular process,GO:0051179~localization,GO:0051234~establishment of localization,	GO:0005623~cell,GO:0031975~envelope,GO:0032991~macromolecular complex,GO:0043226~organelle,GO:0044422~organelle part,GO:0044464~cell part,	GO:0003824~catalytic activity,	hsa00190:Oxidative phosphorylation,hsa05010:Alzheimer's disease,hsa05012:Parkinson's disease,hsa05016:Huntington's disease,	-
4717	NADH dehydrogenase (ubiquinone) 1, subcomplex unknown, 1, 6kDa	0.98	GO:0008152~metabolic process,GO:0009987~cellular process,GO:0051179~localization,GO:0051234~establishment of localization,	GO:0005623~cell,GO:0031975~envelope,GO:0032991~macromolecular complex,GO:0043226~organelle,GO:0044422~organelle part,GO:0044464~cell part,	GO:0003824~catalytic activity,	hsa00190:Oxidative phosphorylation,hsa05010:Alzheimer's disease,hsa05012:Parkinson's disease,hsa05016:Huntington's disease,	-
23386	NudC domain containing 3	0.98	-	-	-	-	-
29095	ORM1-like 2 (S. cerevisiae)	0.98	-	GO:0005623~cell,GO:0043226~organelle,GO:0044464~cell part,	-	-	Widely expressed. Expressed in adult and fetal heart, brain, lung, liver, skeletal muscle and kidney. Expressed in adult pancreas and placenta and in fetal spleen abd thymus.,
55011	PIH1 domain containing 1	0.98	GO:0009987~cellular process,GO:0016043~cellular component organization,GO:0044085~cellular component biogenesis,	GO:0005623~cell,GO:0032991~macromolecular complex,GO:0044464~cell part,	-	-	-
11315	Parkinson disease (autosomal recessive, early onset) 7	0.98	GO:0008152~metabolic process,GO:0009987~cellular process,GO:0032501~multicellular organismal process,GO:0050896~response to stimulus,GO:0051179~localization,GO:0051234~establishment of localization,GO:0065007~biological regulation,	GO:0005623~cell,GO:0043226~organelle,GO:0044464~cell part,	GO:0003824~catalytic activity,GO:0005488~binding,	hsa05012:Parkinson's disease,	-
22864	R3H domain containing 2	0.98	-	GO:0005623~cell,GO:0043226~organelle,GO:0044464~cell part,	GO:0005488~binding,	-	-
5861	RAB1A, member RAS oncogene family	0.98	GO:0009987~cellular process,GO:0051179~localization,GO:0051234~establishment of localization,GO:0065007~biological regulation,	GO:0005623~cell,GO:0043226~organelle,GO:0044464~cell part,	GO:0003824~catalytic activity,GO:0005488~binding,	-	-
5868	RAB5A, member RAS oncogene family	0.98	GO:0009987~cellular process,GO:0016043~cellular component organization,GO:0051179~localization,GO:0051234~establishment of localization,GO:0065007~biological regulation,	GO:0005623~cell,GO:0032991~macromolecular complex,GO:0043226~organelle,GO:0044422~organelle part,GO:0044456~synapse part,GO:0044464~cell part,GO:0045202~synapse,	GO:0003824~catalytic activity,GO:0005488~binding,	hsa04144:Endocytosis,hsa05014:Amyotrophic lateral sclerosis (ALS),	-
5869	RAB5B, member RAS oncogene family	0.98	GO:0009987~cellular process,GO:0016043~cellular component organization,GO:0051179~localization,GO:0051234~establishment of localization,GO:0065007~biological regulation,	GO:0005623~cell,GO:0043226~organelle,GO:0044464~cell part,	GO:0003824~catalytic activity,GO:0005488~binding,	hsa04144:Endocytosis,	-
9985	REC8 homolog (yeast)	0.98	GO:0000003~reproduction,GO:0008152~metabolic process,GO:0009987~cellular process,GO:0016043~cellular component organization,GO:0022414~reproductive process,GO:0032501~multicellular organismal process,GO:0032502~developmental process,	GO:0005623~cell,GO:0032991~macromolecular complex,GO:0043226~organelle,GO:0044422~organelle part,GO:0044464~cell part,	GO:0005488~binding,	hsa04114:Oocyte meiosis,	-
396	Rho GDP dissociation inhibitor (GDI) alpha	0.98	GO:0009987~cellular process,GO:0032501~multicellular organismal process,GO:0032502~developmental process,GO:0065007~biological regulation,	GO:0005623~cell,GO:0043226~organelle,GO:0044464~cell part,	GO:0005488~binding,GO:0030234~enzyme regulator activity,	hsa04722:Neurotrophin signaling pathway,	-
26135	SERPINE1 mRNA binding protein 1	0.98	GO:0008152~metabolic process,GO:0009987~cellular process,GO:0065007~biological regulation,	GO:0005623~cell,GO:0043226~organelle,GO:0044464~cell part,	GO:0005488~binding,	-	-
6613	SMT3 suppressor of mif two 3 homolog 2 (S. cerevisiae) pseudogene; SMT3 suppressor of mif two 3 homolog 2 (S. cerevisiae); SMT3 suppressor of mif two 3 homolog 3 (S. cerevisiae)	0.98	GO:0008152~metabolic process,GO:0009987~cellular process,	GO:0005623~cell,GO:0032991~macromolecular complex,GO:0043226~organelle,GO:0044422~organelle part,GO:0044464~cell part,	GO:0003824~catalytic activity,GO:0005488~binding,	-	Broadly expressed.,Expressed predominantly in liver.,
29927	Sec61 alpha 1 subunit (S. cerevisiae)	0.98	GO:0009987~cellular process,GO:0051179~localization,GO:0051234~establishment of localization,	GO:0005623~cell,GO:0043226~organelle,GO:0044422~organelle part,GO:0044464~cell part,	GO:0005215~transporter activity,GO:0005488~binding,	hsa05110:Vibrio cholerae infection,	-
26000	TBC1 domain family, member 10B	0.98	GO:0065007~biological regulation,	GO:0005623~cell,GO:0044464~cell part,	GO:0030234~enzyme regulator activity,	-	-
22884	WD repeat domain 37	0.98	-	-	-	-	-
9589	Wilms tumor 1 associated protein	0.98	GO:0008152~metabolic process,GO:0009987~cellular process,	GO:0005623~cell,GO:0031974~membrane-enclosed lumen,GO:0031975~envelope,GO:0043226~organelle,GO:0044422~organelle part,GO:0044464~cell part,	-	-	-
10005	acyl-CoA thioesterase 8	0.98	GO:0008152~metabolic process,GO:0009987~cellular process,GO:0016043~cellular component organization,GO:0051704~multi-organism process,	GO:0005623~cell,GO:0043226~organelle,GO:0044464~cell part,	GO:0003824~catalytic activity,GO:0005488~binding,	-	Detected in a T-cell line (at protein level). Ubiquitous.,
103	adenosine deaminase, RNA-specific	0.98	GO:0008152~metabolic process,GO:0009987~cellular process,GO:0065007~biological regulation,	GO:0005623~cell,GO:0031974~membrane-enclosed lumen,GO:0043226~organelle,GO:0044422~organelle part,GO:0044464~cell part,	GO:0003824~catalytic activity,GO:0005488~binding,	hsa04623:Cytosolic DNA-sensing pathway,	-
304	annexin A2 pseudogene 2	0.98	GO:0009987~cellular process,GO:0016043~cellular component organization,GO:0032501~multicellular organismal process,GO:0032502~developmental process,GO:0051179~localization,GO:0051234~establishment of localization,GO:0065007~biological regulation,	GO:0005576~extracellular region,GO:0005623~cell,GO:0032991~macromolecular complex,GO:0043226~organelle,GO:0044421~extracellular region part,GO:0044464~cell part,	GO:0005488~binding,GO:0030234~enzyme regulator activity,	-	-
29880	asparagine-linked glycosylation 5, dolichyl-phosphate beta-glucosyltransferase homolog (S. cerevisiae)	0.98	GO:0008152~metabolic process,GO:0009987~cellular process,GO:0032501~multicellular organismal process,GO:0032502~developmental process,	GO:0005623~cell,GO:0043226~organelle,GO:0044464~cell part,	GO:0003824~catalytic activity,	hsa00510:N-Glycan biosynthesis,	Expressed in pancreas, placenta, liver, heart, brain, kidney, skeletal muscle, and lung.,
4677	asparaginyl-tRNA synthetase	0.98	GO:0008152~metabolic process,GO:0009987~cellular process,	GO:0005623~cell,GO:0044464~cell part,	GO:0003824~catalytic activity,GO:0005488~binding,	hsa00970:Aminoacyl-tRNA biosynthesis,	-
9556	chromosome 14 open reading frame 2	0.98	-	GO:0005623~cell,GO:0043226~organelle,GO:0044464~cell part,	-	-	-
25764	chromosome 15 open reading frame 63; small EDRK-rich factor 2	0.98	-	-	GO:0005488~binding,	-	-
8209	chromosome 21 open reading frame 33	0.98	-	GO:0005623~cell,GO:0043226~organelle,GO:0044422~organelle part,GO:0044464~cell part,	-	-	-
81688	chromosome 6 open reading frame 62	0.98	-	GO:0005623~cell,GO:0044464~cell part,	-	-	-
10466	component of oligomeric golgi complex 5	0.98	GO:0009987~cellular process,GO:0051179~localization,GO:0051234~establishment of localization,	GO:0005623~cell,GO:0032991~macromolecular complex,GO:0043226~organelle,GO:0044422~organelle part,GO:0044464~cell part,	GO:0005488~binding,	-	-
1523	cut-like homeobox 1	0.98	GO:0008152~metabolic process,GO:0009987~cellular process,GO:0032501~multicellular organismal process,GO:0032502~developmental process,GO:0051179~localization,GO:0051234~establishment of localization,GO:0065007~biological regulation,	GO:0005623~cell,GO:0043226~organelle,GO:0044422~organelle part,GO:0044464~cell part,	GO:0005488~binding,GO:0030528~transcription regulator activity,	-	-
57820	cyclin B1 interacting protein 1	0.98	GO:0008152~metabolic process,GO:0009987~cellular process,	GO:0005623~cell,GO:0043226~organelle,GO:0044464~cell part,	GO:0003824~catalytic activity,GO:0005488~binding,	-	-
1027	cyclin-dependent kinase inhibitor 1B (p27, Kip1)	0.98	GO:0009987~cellular process,GO:0016265~death,GO:0032501~multicellular organismal process,GO:0032502~developmental process,GO:0051179~localization,GO:0051234~establishment of localization,GO:0065007~biological regulation,	GO:0005623~cell,GO:0043226~organelle,GO:0044464~cell part,	GO:0003824~catalytic activity,GO:0005488~binding,GO:0030234~enzyme regulator activity,GO:0060089~molecular transducer activity,	hsa04012:ErbB signaling pathway,hsa04110:Cell cycle,hsa05200:Pathways in cancer,hsa05215:Prostate cancer,hsa05220:Chronic myeloid leukemia,hsa05222:Small cell lung cancer,	Expressed in all tissues tested. Highest levels in skeletal muscle, lowest in liver and kidney.,
9377	cytochrome c oxidase subunit Va	0.98	GO:0008152~metabolic process,	GO:0005623~cell,GO:0031975~envelope,GO:0043226~organelle,GO:0044422~organelle part,GO:0044464~cell part,	GO:0003824~catalytic activity,GO:0005215~transporter activity,GO:0005488~binding,GO:0009055~electron carrier activity,	hsa00190:Oxidative phosphorylation,hsa04260:Cardiac muscle contraction,hsa05010:Alzheimer's disease,hsa05012:Parkinson's disease,hsa05016:Huntington's disease,	-
1736	dyskeratosis congenita 1, dyskerin	0.98	GO:0008152~metabolic process,GO:0009987~cellular process,GO:0016043~cellular component organization,GO:0044085~cellular component biogenesis,GO:0065007~biological regulation,	GO:0005623~cell,GO:0031974~membrane-enclosed lumen,GO:0032991~macromolecular complex,GO:0043226~organelle,GO:0044422~organelle part,GO:0044464~cell part,	GO:0003824~catalytic activity,GO:0005488~binding,	-	-
10961	endoplasmic reticulum protein 29	0.98	GO:0008152~metabolic process,GO:0009987~cellular process,GO:0051179~localization,GO:0051234~establishment of localization,	GO:0005623~cell,GO:0031974~membrane-enclosed lumen,GO:0043226~organelle,GO:0044422~organelle part,GO:0044464~cell part,	GO:0003824~catalytic activity,	-	-
2079	enhancer of rudimentary homolog (Drosophila)	0.98	GO:0008152~metabolic process,GO:0009987~cellular process,	-	GO:0005488~binding,	-	-
1891	enoyl Coenzyme A hydratase 1, peroxisomal	0.98	GO:0008152~metabolic process,GO:0009987~cellular process,	GO:0005623~cell,GO:0043226~organelle,GO:0044464~cell part,	GO:0003824~catalytic activity,GO:0005488~binding,	-	-
8933	family with sequence similarity 127, member A	0.98	-	-	-	-	-
2222	farnesyl-diphosphate farnesyltransferase 1	0.98	GO:0008152~metabolic process,GO:0009987~cellular process,	GO:0005623~cell,GO:0043226~organelle,GO:0044422~organelle part,GO:0044464~cell part,	GO:0003824~catalytic activity,GO:0005488~binding,	hsa00100:Steroid biosynthesis,	-
2944	glutathione S-transferase mu 1	0.98	GO:0008152~metabolic process,	GO:0005623~cell,GO:0044464~cell part,	GO:0003824~catalytic activity,	hsa00480:Glutathione metabolism,hsa00980:Metabolism of xenobiotics by cytochrome P450,hsa00982:Drug metabolism,	Liver (at protein level).,
27069	growth hormone inducible transmembrane protein	0.98	-	GO:0005623~cell,GO:0044464~cell part,	-	-	-
2783	guanine nucleotide binding protein (G protein), beta polypeptide 2	0.98	GO:0009987~cellular process,GO:0050896~response to stimulus,GO:0065007~biological regulation,	GO:0005623~cell,GO:0044464~cell part,	GO:0003824~catalytic activity,GO:0005488~binding,GO:0060089~molecular transducer activity,	hsa04062:Chemokine signaling pathway,	-
6637	hypothetical protein LOC100132425; similar to small nuclear ribonucleoprotein polypeptide G; small nuclear ribonucleoprotein polypeptide G; small nuclear ribonucleoprotein G-like protein	0.98	GO:0008152~metabolic process,GO:0009987~cellular process,GO:0016043~cellular component organization,GO:0044085~cellular component biogenesis,	GO:0005623~cell,GO:0031974~membrane-enclosed lumen,GO:0032991~macromolecular complex,GO:0043226~organelle,GO:0044422~organelle part,GO:0044464~cell part,	GO:0005488~binding,	hsa03040:Spliceosome,	-
3660	interferon regulatory factor 2	0.98	GO:0008152~metabolic process,GO:0009987~cellular process,GO:0065007~biological regulation,	GO:0005623~cell,GO:0043226~organelle,GO:0044464~cell part,	GO:0005488~binding,GO:0030528~transcription regulator activity,	-	Expressed throughout the epithelium of the colon. Also expressed in lamina propria.,
51520	leucyl-tRNA synthetase	0.98	GO:0008152~metabolic process,GO:0009987~cellular process,	GO:0005623~cell,GO:0044464~cell part,	GO:0003824~catalytic activity,GO:0005488~binding,	hsa00290:Valine, leucine and isoleucine biosynthesis,hsa00970:Aminoacyl-tRNA biosynthesis,	-
3916	lysosomal-associated membrane protein 1	0.98	GO:0008152~metabolic process,GO:0009987~cellular process,	GO:0005623~cell,GO:0043226~organelle,GO:0044464~cell part,	-	hsa04142:Lysosome,	-
28985	malignant T cell amplified sequence 1	0.98	GO:0008152~metabolic process,GO:0009987~cellular process,GO:0050896~response to stimulus,GO:0065007~biological regulation,	GO:0005623~cell,GO:0044464~cell part,	GO:0005488~binding,	-	-
9969	mediator complex subunit 13	0.98	GO:0008152~metabolic process,GO:0009987~cellular process,GO:0016043~cellular component organization,GO:0044085~cellular component biogenesis,GO:0065007~biological regulation,	GO:0005623~cell,GO:0031974~membrane-enclosed lumen,GO:0032991~macromolecular complex,GO:0043226~organelle,GO:0044422~organelle part,GO:0044464~cell part,	GO:0005488~binding,GO:0030528~transcription regulator activity,GO:0060089~molecular transducer activity,	-	Ubiquitous.,
9500	melanoma antigen family D, 1	0.98	GO:0009987~cellular process,GO:0016265~death,GO:0065007~biological regulation,	GO:0005623~cell,GO:0032991~macromolecular complex,GO:0044464~cell part,	GO:0005488~binding,GO:0030528~transcription regulator activity,	hsa04722:Neurotrophin signaling pathway,	Expressed in bone marrow stromal cells from both multiple myeloma patients and healthy donors. Seems to be ubiquitously expressed.,
4259	microsomal glutathione S-transferase 3	0.98	GO:0008152~metabolic process,GO:0065007~biological regulation,	GO:0005623~cell,GO:0043226~organelle,GO:0044464~cell part,	GO:0003824~catalytic activity,GO:0016209~antioxidant activity,	hsa00480:Glutathione metabolism,hsa00980:Metabolism of xenobiotics by cytochrome P450,hsa00982:Drug metabolism,	Predominantly expressed in heart, skeletal muscle, and adrenal cortex. Also found in brain, placenta, liver, kidney, pancreas, thyroid, testis and ovary. Almost absent in lung, thymus and peripheral blood leukocytes.,
81631	microtubule-associated protein 1 light chain 3 beta	0.98	GO:0008152~metabolic process,GO:0009987~cellular process,	GO:0005623~cell,GO:0032991~macromolecular complex,GO:0043226~organelle,GO:0044422~organelle part,GO:0044464~cell part,	GO:0005488~binding,	-	-
6150	mitochondrial ribosomal protein L23	0.98	GO:0008152~metabolic process,GO:0009987~cellular process,	GO:0005623~cell,GO:0031974~membrane-enclosed lumen,GO:0032991~macromolecular complex,GO:0043226~organelle,GO:0044422~organelle part,GO:0044464~cell part,	GO:0005198~structural molecule activity,GO:0005488~binding,	-	-
4637	myosin, light chain 6, alkali, smooth muscle and non-muscle	0.98	GO:0009987~cellular process,GO:0032501~multicellular organismal process,GO:0032502~developmental process,GO:0051179~localization,GO:0051234~establishment of localization,	GO:0005623~cell,GO:0032991~macromolecular complex,GO:0043226~organelle,GO:0044422~organelle part,GO:0044464~cell part,	GO:0003824~catalytic activity,GO:0005198~structural molecule activity,GO:0005488~binding,	hsa04270:Vascular smooth muscle contraction,	-
4676	nucleosome assembly protein 1-like 4	0.98	GO:0009987~cellular process,GO:0016043~cellular component organization,GO:0044085~cellular component biogenesis,	GO:0005623~cell,GO:0032991~macromolecular complex,GO:0043226~organelle,GO:0044422~organelle part,GO:0044464~cell part,	GO:0005488~binding,	-	Ubiquitous. Biallelically expressed in fetal and adult tissues. Highest levels in testis.,
5007	oxysterol binding protein	0.98	GO:0008152~metabolic process,GO:0051179~localization,GO:0051234~establishment of localization,	GO:0005623~cell,GO:0043226~organelle,GO:0044464~cell part,	GO:0005488~binding,	-	Widely expressed.,
553115	penta-EF-hand domain containing 1	0.98	GO:0050896~response to stimulus,	GO:0005623~cell,GO:0044464~cell part,	GO:0005488~binding,	-	-
8613	phosphatidic acid phosphatase type 2B	0.98	GO:0000003~reproduction,GO:0008152~metabolic process,GO:0009987~cellular process,GO:0022414~reproductive process,GO:0032501~multicellular organismal process,GO:0032502~developmental process,GO:0040011~locomotion,GO:0051179~localization,GO:0065007~biological regulation,	GO:0005623~cell,GO:0043226~organelle,GO:0044422~organelle part,GO:0044464~cell part,	GO:0003824~catalytic activity,	hsa00561:Glycerolipid metabolism,hsa00564:Glycerophospholipid metabolism,hsa00565:Ether lipid metabolism,hsa00600:Sphingolipid metabolism,hsa04666:Fc gamma R-mediated phagocytosis,	Ubiquitously expressed. Highly expressed in heart and placenta.,
51227	phosphatidylinositol glycan anchor biosynthesis, class P	0.98	GO:0008152~metabolic process,GO:0009987~cellular process,	GO:0005623~cell,GO:0044464~cell part,	GO:0003824~catalytic activity,	hsa00563:Glycosylphosphatidylinositol(GPI)-anchor biosynthesis,	-
5635	phosphoribosyl pyrophosphate synthetase-associated protein 1	0.98	GO:0008152~metabolic process,GO:0009987~cellular process,	GO:0032991~macromolecular complex,	GO:0003824~catalytic activity,GO:0005488~binding,GO:0030234~enzyme regulator activity,	-	-
754	pituitary tumor-transforming 1 interacting protein	0.98	GO:0009987~cellular process,GO:0051179~localization,GO:0051234~establishment of localization,	GO:0005623~cell,GO:0043226~organelle,GO:0044464~cell part,	-	-	Ubiquitous.,
84172	polymerase (RNA) I polypeptide B, 128kDa	0.98	GO:0008152~metabolic process,GO:0009987~cellular process,	GO:0005623~cell,GO:0031974~membrane-enclosed lumen,GO:0043226~organelle,GO:0044422~organelle part,GO:0044464~cell part,	GO:0003824~catalytic activity,GO:0005488~binding,	hsa00230:Purine metabolism,hsa00240:Pyrimidine metabolism,hsa03020:RNA polymerase,	-
5431	polymerase (RNA) II (DNA directed) polypeptide B, 140kDa	0.98	GO:0008152~metabolic process,GO:0009987~cellular process,GO:0016043~cellular component organization,GO:0044085~cellular component biogenesis,	GO:0005623~cell,GO:0031974~membrane-enclosed lumen,GO:0032991~macromolecular complex,GO:0043226~organelle,GO:0044422~organelle part,GO:0044464~cell part,	GO:0003824~catalytic activity,GO:0005488~binding,	hsa00230:Purine metabolism,hsa00240:Pyrimidine metabolism,hsa03020:RNA polymerase,hsa05016:Huntington's disease,	-
5686	proteasome (prosome, macropain) subunit, alpha type, 5	0.98	GO:0008152~metabolic process,GO:0009987~cellular process,GO:0065007~biological regulation,	GO:0005623~cell,GO:0032991~macromolecular complex,GO:0043226~organelle,GO:0044464~cell part,	GO:0003824~catalytic activity,GO:0005488~binding,	hsa03050:Proteasome,	-
5589	protein kinase C substrate 80K-H	0.98	GO:0065007~biological regulation,	GO:0005623~cell,GO:0043226~organelle,GO:0044464~cell part,	GO:0003824~catalytic activity,GO:0005488~binding,	-	-
5931	retinoblastoma binding protein 7	0.98	GO:0008152~metabolic process,GO:0009987~cellular process,GO:0016043~cellular component organization,GO:0032501~multicellular organismal process,GO:0032502~developmental process,GO:0065007~biological regulation,	GO:0005623~cell,GO:0031974~membrane-enclosed lumen,GO:0032991~macromolecular complex,GO:0043226~organelle,GO:0044422~organelle part,GO:0044464~cell part,	GO:0005488~binding,GO:0030528~transcription regulator activity,	-	-
25873	ribosomal protein L36; ribosomal protein L36 pseudogene 14	0.98	GO:0008152~metabolic process,GO:0009987~cellular process,	GO:0005623~cell,GO:0031974~membrane-enclosed lumen,GO:0032991~macromolecular complex,GO:0043226~organelle,GO:0044422~organelle part,GO:0044464~cell part,	GO:0005198~structural molecule activity,GO:0005488~binding,	hsa03010:Ribosome,	-
6169	ribosomal protein L38	0.98	GO:0008152~metabolic process,GO:0009987~cellular process,	GO:0005623~cell,GO:0032991~macromolecular complex,GO:0043226~organelle,GO:0044422~organelle part,GO:0044464~cell part,	GO:0005198~structural molecule activity,GO:0005488~binding,	hsa03010:Ribosome,	-
6122	ribosomal protein L3; similar to 60S ribosomal protein L3 (L4)	0.98	GO:0008152~metabolic process,GO:0009987~cellular process,	GO:0005623~cell,GO:0031974~membrane-enclosed lumen,GO:0032991~macromolecular complex,GO:0043226~organelle,GO:0044422~organelle part,GO:0044464~cell part,	GO:0005198~structural molecule activity,GO:0005488~binding,	hsa03010:Ribosome,	-
6132	ribosomal protein L8; ribosomal protein L8 pseudogene 2	0.98	GO:0008152~metabolic process,GO:0009987~cellular process,	GO:0005623~cell,GO:0032991~macromolecular complex,GO:0043226~organelle,GO:0044422~organelle part,GO:0044464~cell part,	GO:0005198~structural molecule activity,GO:0005488~binding,	hsa03010:Ribosome,	-
133569	ribosomal protein S10 pseudogene 12	0.98	-	-	-	-	-
6187	ribosomal protein S2 pseudogene 8; ribosomal protein S2 pseudogene 11; ribosomal protein S2 pseudogene 5; ribosomal protein S2 pseudogene 12; ribosomal protein S2 pseudogene 51; ribosomal protein S2 pseudogene 17; ribosomal protein S2 pseudogene 55; ribosomal protein S2 pseudogene 20; ribosomal protein S2	0.98	GO:0008152~metabolic process,GO:0009987~cellular process,	GO:0005623~cell,GO:0031974~membrane-enclosed lumen,GO:0032991~macromolecular complex,GO:0043226~organelle,GO:0044422~organelle part,GO:0044464~cell part,	GO:0005198~structural molecule activity,GO:0005488~binding,	hsa03010:Ribosome,	-
6229	ribosomal protein S24	0.98	GO:0008152~metabolic process,GO:0009987~cellular process,GO:0044085~cellular component biogenesis,GO:0065007~biological regulation,	GO:0005623~cell,GO:0032991~macromolecular complex,GO:0043226~organelle,GO:0044422~organelle part,GO:0044464~cell part,	GO:0005198~structural molecule activity,GO:0005488~binding,	hsa03010:Ribosome,	Mature tissues, such as adult brain, skeletal muscle, heart, and kidney, express low levels, whereas tissues and organs with significant populations of proliferating cells, such as fetal brain, placenta, bone marrow, and various glandular organs, contain significantly higher levels.,
51714	selenoprotein T; similar to Selenoprotein T	0.98	GO:0008152~metabolic process,GO:0009987~cellular process,GO:0065007~biological regulation,	-	GO:0005488~binding,	-	Ubiquitous.,
6301	seryl-tRNA synthetase	0.98	GO:0008152~metabolic process,GO:0009987~cellular process,	GO:0005623~cell,GO:0044464~cell part,	GO:0003824~catalytic activity,GO:0005488~binding,	hsa00970:Aminoacyl-tRNA biosynthesis,	-
6303	spermidine/spermine N1-acetyltransferase 1	0.98	GO:0008152~metabolic process,	GO:0005623~cell,GO:0044464~cell part,	GO:0003824~catalytic activity,GO:0005488~binding,	hsa00330:Arginine and proline metabolism,	-
10099	tetraspanin 3	0.98	-	GO:0005623~cell,GO:0044464~cell part,	-	-	-
6302	tetraspanin 31	0.98	GO:0065007~biological regulation,	GO:0005623~cell,GO:0044464~cell part,	-	-	-
79770	thioredoxin domain containing 15	0.98	GO:0009987~cellular process,GO:0065007~biological regulation,	GO:0005623~cell,GO:0044464~cell part,	-	-	-
9168	thymosin beta 10	0.98	GO:0009987~cellular process,GO:0016043~cellular component organization,GO:0051179~localization,GO:0065007~biological regulation,	GO:0005623~cell,GO:0043226~organelle,GO:0044464~cell part,	GO:0005488~binding,	-	-
8565	tyrosyl-tRNA synthetase	0.98	GO:0008152~metabolic process,GO:0009987~cellular process,GO:0016265~death,	GO:0005576~extracellular region,GO:0005623~cell,GO:0043226~organelle,GO:0044421~extracellular region part,GO:0044464~cell part,	GO:0003824~catalytic activity,GO:0005488~binding,GO:0060089~molecular transducer activity,	hsa00970:Aminoacyl-tRNA biosynthesis,	-
7385	ubiquinol-cytochrome c reductase core protein II	0.98	GO:0008152~metabolic process,GO:0009987~cellular process,GO:0051179~localization,GO:0051234~establishment of localization,	GO:0005623~cell,GO:0031975~envelope,GO:0032991~macromolecular complex,GO:0043226~organelle,GO:0044422~organelle part,GO:0044464~cell part,	GO:0003824~catalytic activity,GO:0005488~binding,	hsa00190:Oxidative phosphorylation,hsa04260:Cardiac muscle contraction,hsa05010:Alzheimer's disease,hsa05012:Parkinson's disease,hsa05016:Huntington's disease,	-
9097	ubiquitin specific peptidase 14 (tRNA-guanine transglycosylase)	0.98	GO:0008152~metabolic process,GO:0009987~cellular process,GO:0032501~multicellular organismal process,	GO:0005623~cell,GO:0044464~cell part,	GO:0003824~catalytic activity,	-	-
51569	ubiquitin-fold modifier 1	0.98	GO:0008152~metabolic process,GO:0009987~cellular process,	GO:0005623~cell,GO:0043226~organelle,GO:0044464~cell part,	GO:0005488~binding,	-	-
64131	xylosyltransferase I	0.98	GO:0008152~metabolic process,GO:0009987~cellular process,GO:0050896~response to stimulus,	GO:0005576~extracellular region,GO:0005623~cell,GO:0043226~organelle,GO:0044464~cell part,	GO:0003824~catalytic activity,	hsa00532:Chondroitin sulfate biosynthesis,hsa00534:Heparan sulfate biosynthesis,	Widely expressed. Expressed at higher level in placenta, kidney and pancreas. Weakly expressed in skeletal muscle.,
51646	yippee-like 5 (Drosophila)	0.98	-	-	-	-	-
9877	zinc finger CCCH-type containing 11A	0.98	-	-	GO:0005488~binding,	-	-
51663	zinc finger RNA binding protein	0.98	GO:0032501~multicellular organismal process,GO:0032502~developmental process,	GO:0005623~cell,GO:0031974~membrane-enclosed lumen,GO:0043226~organelle,GO:0044422~organelle part,GO:0044464~cell part,	GO:0005488~binding,	-	-
55239	2-oxoglutarate and iron-dependent oxygenase domain containing 1	0.97	GO:0008152~metabolic process,	-	GO:0003824~catalytic activity,GO:0005488~binding,	-	-
11215	A kinase (PRKA) anchor protein 11	0.97	GO:0065007~biological regulation,	GO:0005623~cell,GO:0043226~organelle,GO:0044422~organelle part,GO:0044464~cell part,	GO:0005488~binding,	-	-
10121	ARP1 actin-related protein 1 homolog A, centractin alpha (yeast)	0.97	GO:0009987~cellular process,GO:0051179~localization,GO:0051234~establishment of localization,	GO:0005623~cell,GO:0032991~macromolecular complex,GO:0043226~organelle,GO:0044422~organelle part,GO:0044464~cell part,	GO:0005488~binding,	-	-
10120	ARP1 actin-related protein 1 homolog B, centractin beta (yeast)	0.97	-	GO:0005623~cell,GO:0032991~macromolecular complex,GO:0043226~organelle,GO:0044422~organelle part,GO:0044464~cell part,	GO:0005488~binding,	-	-
8289	AT rich interactive domain 1A (SWI-like)	0.97	GO:0008152~metabolic process,GO:0009987~cellular process,GO:0016043~cellular component organization,GO:0065007~biological regulation,	GO:0005623~cell,GO:0031974~membrane-enclosed lumen,GO:0032991~macromolecular complex,GO:0043226~organelle,GO:0044422~organelle part,GO:0044464~cell part,	GO:0005488~binding,GO:0030528~transcription regulator activity,	-	-
516	ATP synthase, H+ transporting, mitochondrial F0 complex, subunit C1 (subunit 9)	0.97	GO:0008152~metabolic process,GO:0009987~cellular process,GO:0051179~localization,GO:0051234~establishment of localization,	GO:0005623~cell,GO:0031975~envelope,GO:0032991~macromolecular complex,GO:0043226~organelle,GO:0044422~organelle part,GO:0044464~cell part,	GO:0003824~catalytic activity,GO:0005215~transporter activity,GO:0005488~binding,	hsa00190:Oxidative phosphorylation,hsa05010:Alzheimer's disease,hsa05012:Parkinson's disease,hsa05016:Huntington's disease,	-
518	ATP synthase, H+ transporting, mitochondrial F0 complex, subunit C3 (subunit 9)	0.97	GO:0008152~metabolic process,GO:0009987~cellular process,GO:0032502~developmental process,GO:0050896~response to stimulus,GO:0051179~localization,GO:0051234~establishment of localization,	GO:0005623~cell,GO:0031975~envelope,GO:0032991~macromolecular complex,GO:0043226~organelle,GO:0044422~organelle part,GO:0044464~cell part,	GO:0005215~transporter activity,GO:0005488~binding,	hsa00190:Oxidative phosphorylation,hsa05010:Alzheimer's disease,hsa05012:Parkinson's disease,hsa05016:Huntington's disease,	-
55108	BSD domain containing 1	0.97	-	-	-	-	-
582	Bardet-Biedl syndrome 1	0.97	GO:0000003~reproduction,GO:0008152~metabolic process,GO:0009987~cellular process,GO:0016043~cellular component organization,GO:0022414~reproductive process,GO:0032501~multicellular organismal process,GO:0032502~developmental process,GO:0040007~growth,GO:0044085~cellular component biogenesis,GO:0050896~response to stimulus,GO:0065007~biological regulation,	GO:0005623~cell,GO:0032991~macromolecular complex,GO:0043226~organelle,GO:0044422~organelle part,GO:0044464~cell part,	GO:0005488~binding,	-	-
1488	C-terminal binding protein 2	0.97	GO:0000003~reproduction,GO:0008152~metabolic process,GO:0009987~cellular process,GO:0016032~viral reproduction,GO:0022414~reproductive process,GO:0032502~developmental process,GO:0065007~biological regulation,	GO:0005623~cell,GO:0031974~membrane-enclosed lumen,GO:0032991~macromolecular complex,GO:0043226~organelle,GO:0044422~organelle part,GO:0044464~cell part,GO:0045202~synapse,	GO:0003824~catalytic activity,GO:0005488~binding,GO:0030528~transcription regulator activity,	hsa04310:Wnt signaling pathway,hsa04330:Notch signaling pathway,hsa05200:Pathways in cancer,hsa05220:Chronic myeloid leukemia,	-
10920	COP9 constitutive photomorphogenic homolog subunit 8 (Arabidopsis)	0.97	-	GO:0005623~cell,GO:0032991~macromolecular complex,GO:0043226~organelle,GO:0044422~organelle part,GO:0044464~cell part,	-	-	-
64784	CREB regulated transcription coactivator 3	0.97	GO:0008152~metabolic process,GO:0009987~cellular process,GO:0051704~multi-organism process,GO:0065007~biological regulation,	GO:0005623~cell,GO:0043226~organelle,GO:0044464~cell part,	-	-	Predominantly expressed in B and T lymphocytes. Highest levels in lung. Also expressed in brain, colon, heart, kidney, ovary, and prostate. Weak expression in liver, pancreas, muscle, small intestine, spleen and stomach.,
55760	DEAH (Asp-Glu-Ala-His) box polypeptide 32	0.97	-	GO:0005623~cell,GO:0043226~organelle,GO:0044464~cell part,	GO:0003824~catalytic activity,GO:0005488~binding,	-	-
79139	Der1-like domain family, member 1	0.97	GO:0000003~reproduction,GO:0008152~metabolic process,GO:0009987~cellular process,GO:0016032~viral reproduction,GO:0022414~reproductive process,GO:0050896~response to stimulus,GO:0051179~localization,GO:0051234~establishment of localization,GO:0051704~multi-organism process,GO:0065007~biological regulation,	GO:0005623~cell,GO:0043226~organelle,GO:0044422~organelle part,GO:0044464~cell part,	GO:0005488~binding,GO:0060089~molecular transducer activity,	hsa05014:Amyotrophic lateral sclerosis (ALS),	-
4189	DnaJ (Hsp40) homolog, subfamily B, member 9	0.97	GO:0008152~metabolic process,GO:0009987~cellular process,	GO:0005623~cell,GO:0031974~membrane-enclosed lumen,GO:0043226~organelle,GO:0044422~organelle part,GO:0044464~cell part,	GO:0005488~binding,	-	-
79180	EF-hand domain family, member D2	0.97	-	GO:0005623~cell,GO:0044464~cell part,	GO:0005488~binding,	-	Found in lymphocytes; preferentially expressed in CD8+ cells.,
2288	FK506 binding protein 4, 59kDa	0.97	GO:0000003~reproduction,GO:0008152~metabolic process,GO:0009987~cellular process,GO:0016043~cellular component organization,GO:0022414~reproductive process,GO:0032501~multicellular organismal process,GO:0032502~developmental process,GO:0044085~cellular component biogenesis,GO:0051179~localization,GO:0051234~establishment of localization,GO:0051704~multi-organism process,	GO:0005623~cell,GO:0031974~membrane-enclosed lumen,GO:0043226~organelle,GO:0044422~organelle part,GO:0044464~cell part,	GO:0003824~catalytic activity,GO:0005488~binding,	-	-
3020	H3 histone, family 3B (H3.3B); H3 histone, family 3A pseudogene; H3 histone, family 3A; similar to H3 histone, family 3B; similar to histone H3.3B	0.97	GO:0009987~cellular process,GO:0016043~cellular component organization,GO:0044085~cellular component biogenesis,	GO:0005623~cell,GO:0032991~macromolecular complex,GO:0043226~organelle,GO:0044422~organelle part,GO:0044464~cell part,	GO:0005488~binding,	hsa05322:Systemic lupus erythematosus,	-
92856	IMP4, U3 small nucleolar ribonucleoprotein, homolog (yeast)	0.97	GO:0008152~metabolic process,GO:0009987~cellular process,GO:0044085~cellular component biogenesis,	GO:0005623~cell,GO:0031974~membrane-enclosed lumen,GO:0032991~macromolecular complex,GO:0043226~organelle,GO:0044422~organelle part,GO:0044464~cell part,	GO:0005488~binding,	-	-
22889	KIAA0907	0.97	-	-	-	-	-
8609	Kruppel-like factor 7 (ubiquitous)	0.97	GO:0008152~metabolic process,GO:0009987~cellular process,GO:0016043~cellular component organization,GO:0032501~multicellular organismal process,GO:0032502~developmental process,GO:0065007~biological regulation,	GO:0005623~cell,GO:0043226~organelle,GO:0044464~cell part,	GO:0005488~binding,GO:0030528~transcription regulator activity,	-	-
8509	N-deacetylase/N-sulfotransferase (heparan glucosaminyl) 2	0.97	GO:0008152~metabolic process,GO:0009987~cellular process,	GO:0005623~cell,GO:0043226~organelle,GO:0044464~cell part,	GO:0003824~catalytic activity,	hsa00534:Heparan sulfate biosynthesis,	-
4723	NADH dehydrogenase (ubiquinone) flavoprotein 1, 51kDa	0.97	GO:0008152~metabolic process,GO:0009987~cellular process,GO:0051179~localization,GO:0051234~establishment of localization,	GO:0005623~cell,GO:0031975~envelope,GO:0032991~macromolecular complex,GO:0043226~organelle,GO:0044422~organelle part,GO:0044464~cell part,	GO:0003824~catalytic activity,GO:0005488~binding,	hsa00190:Oxidative phosphorylation,hsa05010:Alzheimer's disease,hsa05012:Parkinson's disease,hsa05016:Huntington's disease,	-
9054	NFS1 nitrogen fixation 1 homolog (S. cerevisiae)	0.97	GO:0008152~metabolic process,GO:0009987~cellular process,GO:0016043~cellular component organization,GO:0044085~cellular component biogenesis,	GO:0005623~cell,GO:0031974~membrane-enclosed lumen,GO:0043226~organelle,GO:0044422~organelle part,GO:0044464~cell part,	GO:0003824~catalytic activity,GO:0005488~binding,	hsa00730:Thiamine metabolism,	Predominantly expressed in heart and skeletal muscle. Also found in brain, liver and pancreas.,
55505	NOP10 ribonucleoprotein homolog (yeast)	0.97	GO:0008152~metabolic process,GO:0009987~cellular process,GO:0044085~cellular component biogenesis,	GO:0005623~cell,GO:0031974~membrane-enclosed lumen,GO:0032991~macromolecular complex,GO:0043226~organelle,GO:0044422~organelle part,GO:0044464~cell part,	GO:0005488~binding,	-	-
27339	PRP19/PSO4 pre-mRNA processing factor 19 homolog (S. cerevisiae)	0.97	GO:0008152~metabolic process,GO:0009987~cellular process,GO:0032501~multicellular organismal process,GO:0032502~developmental process,GO:0040007~growth,GO:0050896~response to stimulus,GO:0065007~biological regulation,	GO:0005623~cell,GO:0031974~membrane-enclosed lumen,GO:0032991~macromolecular complex,GO:0043226~organelle,GO:0044422~organelle part,GO:0044464~cell part,	GO:0003824~catalytic activity,GO:0005488~binding,	hsa03040:Spliceosome,hsa04120:Ubiquitin mediated proteolysis,	Ubiquitous. Weakly expressed in senescent cells of different tissue origins. Highly expressed in tumor cell lines.,
10594	PRP8 pre-mRNA processing factor 8 homolog (S. cerevisiae)	0.97	GO:0008152~metabolic process,GO:0009987~cellular process,GO:0032501~multicellular organismal process,GO:0050896~response to stimulus,	GO:0005623~cell,GO:0031974~membrane-enclosed lumen,GO:0032991~macromolecular complex,GO:0043226~organelle,GO:0044422~organelle part,GO:0044464~cell part,	GO:0005488~binding,	hsa03040:Spliceosome,	-
22930	RAB3 GTPase activating protein subunit 1 (catalytic)	0.97	GO:0065007~biological regulation,	GO:0005623~cell,GO:0044464~cell part,	GO:0005488~binding,GO:0030234~enzyme regulator activity,	-	Ubiquitous.,
5885	RAD21 homolog (S. pombe)	0.97	GO:0008152~metabolic process,GO:0009987~cellular process,GO:0016043~cellular component organization,GO:0016265~death,GO:0050896~response to stimulus,	GO:0005623~cell,GO:0043226~organelle,GO:0044422~organelle part,GO:0044464~cell part,	GO:0005488~binding,	hsa04110:Cell cycle,	-
29890	RNA binding motif protein 15B	0.97	GO:0008152~metabolic process,GO:0009987~cellular process,GO:0051179~localization,GO:0051234~establishment of localization,GO:0051704~multi-organism process,GO:0065007~biological regulation,	GO:0005623~cell,GO:0031974~membrane-enclosed lumen,GO:0043226~organelle,GO:0044422~organelle part,GO:0044464~cell part,	GO:0005488~binding,	-	Ubiquitously expressed.,
9181	Rho/Rac guanine nucleotide exchange factor (GEF) 2	0.97	GO:0009987~cellular process,GO:0016043~cellular component organization,GO:0016265~death,GO:0032502~developmental process,GO:0051179~localization,GO:0051234~establishment of localization,GO:0065007~biological regulation,	GO:0005623~cell,GO:0032991~macromolecular complex,GO:0043226~organelle,GO:0044422~organelle part,GO:0044464~cell part,	GO:0005488~binding,GO:0030234~enzyme regulator activity,	hsa05130:Pathogenic Escherichia coli infection,	-
6500	S-phase kinase-associated protein 1	0.97	GO:0008152~metabolic process,GO:0009987~cellular process,GO:0065007~biological regulation,	GO:0005623~cell,GO:0031974~membrane-enclosed lumen,GO:0032991~macromolecular complex,GO:0043226~organelle,GO:0044422~organelle part,GO:0044464~cell part,	GO:0005488~binding,	hsa04110:Cell cycle,hsa04114:Oocyte meiosis,hsa04120:Ubiquitin mediated proteolysis,hsa04310:Wnt signaling pathway,hsa04350:TGF-beta signaling pathway,	-
6284	S100 calcium binding protein A13	0.97	GO:0009987~cellular process,GO:0032502~developmental process,	-	GO:0005488~binding,	-	Expressed in heart and skeletal muscle.,
9919	SEC16 homolog A (S. cerevisiae)	0.97	GO:0009987~cellular process,GO:0051179~localization,GO:0051234~establishment of localization,	GO:0005623~cell,GO:0043226~organelle,GO:0044464~cell part,	-	-	Ubiquitous. Expressed at higher levels in the pancreas.,
22872	SEC31 homolog A (S. cerevisiae)	0.97	GO:0009987~cellular process,GO:0016043~cellular component organization,GO:0050896~response to stimulus,GO:0051179~localization,GO:0051234~establishment of localization,	GO:0005623~cell,GO:0032991~macromolecular complex,GO:0043226~organelle,GO:0044422~organelle part,GO:0044464~cell part,	GO:0005488~binding,	-	-
6988	T-cell leukemia translocation altered gene	0.97	-	-	-	-	Ubiquitous. Highest level of expression in kidney.,
7259	TSPY-like 1	0.97	GO:0009987~cellular process,GO:0016043~cellular component organization,GO:0044085~cellular component biogenesis,	GO:0005623~cell,GO:0031974~membrane-enclosed lumen,GO:0043226~organelle,GO:0044422~organelle part,GO:0044464~cell part,	-	-	Expressed in testis, ovary, liver, spleen, brain, kidney, prostate, lung, liver, and heart.,
11152	WD repeat domain 45	0.97	-	-	-	-	Ubiquitously expressed, with high expression in skeletal muscle and heart. Weakly expressed in liver and placenta. Expression is down-regulated in pancreatic and in kidney tumors.,
56270	WDR45-like	0.97	-	-	-	-	Ubiquitously expressed. Highly expressed in heart, skeletal muscle and pancreas. Up-regulated in a variety of tumor tissues including ovarian and uterine cancers.,
48	aconitase 1, soluble	0.97	GO:0008152~metabolic process,GO:0009987~cellular process,GO:0032501~multicellular organismal process,GO:0032502~developmental process,GO:0065007~biological regulation,	GO:0005623~cell,GO:0043226~organelle,GO:0044464~cell part,	GO:0003824~catalytic activity,GO:0005488~binding,	hsa00020:Citrate cycle (TCA cycle),hsa00630:Glyoxylate and dicarboxylate metabolism,	-
37	acyl-Coenzyme A dehydrogenase, very long chain	0.97	GO:0008152~metabolic process,GO:0009987~cellular process,	GO:0005623~cell,GO:0031974~membrane-enclosed lumen,GO:0031975~envelope,GO:0043226~organelle,GO:0044422~organelle part,GO:0044464~cell part,	GO:0003824~catalytic activity,GO:0005488~binding,GO:0009055~electron carrier activity,	hsa00071:Fatty acid metabolism,	-
1173	adaptor-related protein complex 2, mu 1 subunit	0.97	GO:0009987~cellular process,GO:0051179~localization,GO:0051234~establishment of localization,GO:0065007~biological regulation,	GO:0005623~cell,GO:0032991~macromolecular complex,GO:0043226~organelle,GO:0044422~organelle part,GO:0044464~cell part,	GO:0005215~transporter activity,GO:0005488~binding,	hsa04144:Endocytosis,hsa05016:Huntington's disease,	-
60496	aminoadipate-semialdehyde dehydrogenase-phosphopantetheinyl transferase	0.97	GO:0008152~metabolic process,	GO:0005623~cell,GO:0044464~cell part,	GO:0003824~catalytic activity,GO:0005488~binding,	hsa00300:Lysine biosynthesis,hsa00310:Lysine degradation,	Detected in heart, skeletal muscle, placenta, testis, brain, pancreas, liver and kidney.,
25847	anaphase promoting complex subunit 13	0.97	GO:0008152~metabolic process,GO:0009987~cellular process,GO:0016043~cellular component organization,	GO:0005623~cell,GO:0043226~organelle,GO:0044464~cell part,	-	hsa04110:Cell cycle,hsa04114:Oocyte meiosis,hsa04120:Ubiquitin mediated proteolysis,hsa04914:Progesterone-mediated oocyte maturation,	-
302	annexin A2 pseudogene 3; annexin A2; annexin A2 pseudogene 1	0.97	GO:0009987~cellular process,GO:0016043~cellular component organization,GO:0032501~multicellular organismal process,GO:0032502~developmental process,GO:0051179~localization,GO:0051234~establishment of localization,GO:0065007~biological regulation,	GO:0005576~extracellular region,GO:0005623~cell,GO:0032991~macromolecular complex,GO:0043226~organelle,GO:0044421~extracellular region part,GO:0044464~cell part,	GO:0005488~binding,GO:0030234~enzyme regulator activity,	-	-
51107	anterior pharynx defective 1 homolog A (C. elegans)	0.97	GO:0008152~metabolic process,GO:0009987~cellular process,GO:0016265~death,GO:0065007~biological regulation,	GO:0005623~cell,GO:0043226~organelle,GO:0044464~cell part,	GO:0005488~binding,	hsa04330:Notch signaling pathway,hsa05010:Alzheimer's disease,	Widely expressed. Expressed in leukocytes, lung, placenta, small intestine, liver, kidney, spleen thymus, skeletal muscle, heart and brain. Isoform 1 and isoform 2 are nearly expressed at the same level.,
372	archain 1	0.97	GO:0009987~cellular process,GO:0016043~cellular component organization,GO:0051179~localization,GO:0051234~establishment of localization,	GO:0005623~cell,GO:0032991~macromolecular complex,GO:0043226~organelle,GO:0044422~organelle part,GO:0044464~cell part,	GO:0005488~binding,	-	Ubiquitously expressed.,
644	biliverdin reductase A	0.97	GO:0008152~metabolic process,GO:0009987~cellular process,	GO:0005623~cell,GO:0044464~cell part,	GO:0003824~catalytic activity,GO:0005488~binding,	hsa00860:Porphyrin and chlorophyll metabolism,	Liver.,
2647	biogenesis of lysosomal organelles complex-1, subunit 1	0.97	GO:0009987~cellular process,GO:0016043~cellular component organization,GO:0043473~pigmentation,GO:0051179~localization,GO:0051234~establishment of localization,	GO:0005623~cell,GO:0032991~macromolecular complex,GO:0044464~cell part,	GO:0005488~binding,	-	-
808	calmodulin 3 (phosphorylase kinase, delta); calmodulin 2 (phosphorylase kinase, delta); calmodulin 1 (phosphorylase kinase, delta)	0.97	GO:0009987~cellular process,GO:0050896~response to stimulus,GO:0065007~biological regulation,	GO:0005576~extracellular region,GO:0005623~cell,GO:0031974~membrane-enclosed lumen,GO:0032991~macromolecular complex,GO:0043226~organelle,GO:0044422~organelle part,GO:0044464~cell part,	GO:0003824~catalytic activity,GO:0005488~binding,	hsa04020:Calcium signaling pathway,hsa04070:Phosphatidylinositol signaling system,hsa04114:Oocyte meiosis,hsa04270:Vascular smooth muscle contraction,hsa04720:Long-term potentiation,hsa04722:Neurotrophin signaling pathway,hsa04740:Olfactory transduction,hsa04910:Insulin signaling pathway,hsa04912:GnRH signaling pathway,hsa04916:Melanogenesis,hsa05010:Alzheimer's disease,hsa05214:Glioma,	-
824	calpain 2, (m/II) large subunit	0.97	GO:0008152~metabolic process,GO:0009987~cellular process,GO:0032501~multicellular organismal process,GO:0032502~developmental process,GO:0050896~response to stimulus,	GO:0005623~cell,GO:0044464~cell part,	GO:0003824~catalytic activity,GO:0005488~binding,	hsa04210:Apoptosis,hsa04510:Focal adhesion,hsa05010:Alzheimer's disease,	Ubiquitous.,
10944	chromosome 11 open reading frame 58 pseudogene; chromosome 11 open reading frame 58	0.97	-	-	-	-	-
10169	chromosome 15 open reading frame 63; small EDRK-rich factor 2	0.97	-	-	GO:0005488~binding,	-	-
9413	chromosome 9 open reading frame 61	0.97	-	GO:0005623~cell,GO:0044464~cell part,	-	-	-
1213	clathrin, heavy chain (Hc)	0.97	GO:0009987~cellular process,GO:0016043~cellular component organization,GO:0051179~localization,GO:0051234~establishment of localization,	GO:0005623~cell,GO:0032991~macromolecular complex,GO:0043226~organelle,GO:0044422~organelle part,GO:0044464~cell part,	GO:0005198~structural molecule activity,GO:0005488~binding,	hsa04142:Lysosome,hsa04144:Endocytosis,hsa05016:Huntington's disease,	-
10970	cytoskeleton-associated protein 4	0.97	-	GO:0005623~cell,GO:0043226~organelle,GO:0044464~cell part,	-	-	-
10671	dynactin 6	0.97	-	GO:0005623~cell,GO:0032991~macromolecular complex,GO:0043226~organelle,GO:0044422~organelle part,GO:0044464~cell part,	GO:0003824~catalytic activity,GO:0005488~binding,	-	-
23071	endoplasmic reticulum protein 44	0.97	GO:0008152~metabolic process,GO:0009987~cellular process,GO:0050896~response to stimulus,GO:0065007~biological regulation,	GO:0005623~cell,GO:0031974~membrane-enclosed lumen,GO:0043226~organelle,GO:0044422~organelle part,GO:0044464~cell part,	GO:0003824~catalytic activity,GO:0005488~binding,	-	-
2098	esterase D/formylglutathione hydrolase	0.97	-	GO:0005623~cell,GO:0043226~organelle,GO:0044464~cell part,	GO:0003824~catalytic activity,	-	-
27102	eukaryotic translation initiation factor 2-alpha kinase 1	0.97	GO:0008152~metabolic process,GO:0009987~cellular process,GO:0050896~response to stimulus,GO:0065007~biological regulation,	GO:0005623~cell,GO:0044464~cell part,	GO:0003824~catalytic activity,GO:0005488~binding,	-	-
8665	eukaryotic translation initiation factor 3, subunit F; similar to hCG2040283	0.97	GO:0008152~metabolic process,GO:0009987~cellular process,	GO:0005623~cell,GO:0032991~macromolecular complex,GO:0044464~cell part,	GO:0005488~binding,	-	-
2319	flotillin 2	0.97	GO:0009987~cellular process,GO:0022610~biological adhesion,GO:0032501~multicellular organismal process,GO:0032502~developmental process,	GO:0005623~cell,GO:0032991~macromolecular complex,GO:0044464~cell part,	GO:0005488~binding,	hsa04910:Insulin signaling pathway,	In skin, expressed in epidermis and epidermal appendages but not in dermis. Expressed in all layers of the epidermis except the basal layer. In hair follicles, expressed in the suprabasal layer but not the basal layer. Also expressed in melanoma and carcinoma cell lines, fibroblasts and foreskin melanocytes.,
79672	fructosamine 3 kinase related protein	0.97	-	-	GO:0003824~catalytic activity,	-	-
79017	gamma-glutamyl cyclotransferase	0.97	GO:0009987~cellular process,GO:0016043~cellular component organization,GO:0016265~death,	GO:0005623~cell,GO:0044464~cell part,	GO:0003824~catalytic activity,GO:0005488~binding,	hsa00480:Glutathione metabolism,	-
2959	general transcription factor IIB	0.97	GO:0008152~metabolic process,GO:0009987~cellular process,GO:0016043~cellular component organization,GO:0044085~cellular component biogenesis,GO:0051704~multi-organism process,GO:0065007~biological regulation,	GO:0005623~cell,GO:0031974~membrane-enclosed lumen,GO:0032991~macromolecular complex,GO:0043226~organelle,GO:0044422~organelle part,GO:0044464~cell part,	GO:0005488~binding,GO:0030528~transcription regulator activity,	hsa03022:Basal transcription factors,	-
29997	glioma tumor suppressor candidate region gene 2; glioma tumor suppressor candidate region gene 2 pseudogene	0.97	-	GO:0005623~cell,GO:0031974~membrane-enclosed lumen,GO:0043226~organelle,GO:0044422~organelle part,GO:0044464~cell part,	-	-	Expressed at high levels in heart and pancreas, moderate levels in placenta, liver, skeletal muscle, and kidney, and low levels in brain and lung.,
2782	guanine nucleotide binding protein (G protein), beta polypeptide 1	0.97	GO:0009987~cellular process,GO:0032501~multicellular organismal process,GO:0050896~response to stimulus,GO:0065007~biological regulation,	GO:0005623~cell,GO:0032991~macromolecular complex,GO:0044464~cell part,	GO:0003824~catalytic activity,GO:0005488~binding,GO:0060089~molecular transducer activity,	hsa04062:Chemokine signaling pathway,hsa04742:Taste transduction,	-
51292	guanosine monophosphate reductase 2	0.97	GO:0008152~metabolic process,GO:0009987~cellular process,	-	GO:0003824~catalytic activity,GO:0005488~binding,	hsa00230:Purine metabolism,	Highly expressed in heart, skeletal muscle, kidney, brain, liver, prostate, spleen, placenta, testis and ovary. Low expression in colon, thymus and peripheral blood leukocytes.,
8226	haloacid dehalogenase-like hydrolase domain containing 1A	0.97	GO:0008152~metabolic process,	-	GO:0003824~catalytic activity,	-	-
3187	heterogeneous nuclear ribonucleoprotein H1 (H)	0.97	GO:0008152~metabolic process,GO:0009987~cellular process,	GO:0005623~cell,GO:0031974~membrane-enclosed lumen,GO:0032991~macromolecular complex,GO:0043226~organelle,GO:0044422~organelle part,GO:0044464~cell part,	GO:0005488~binding,	-	Expressed ubiquitously.,
3189	heterogeneous nuclear ribonucleoprotein H3 (2H9)	0.97	GO:0008152~metabolic process,GO:0009987~cellular process,	GO:0005623~cell,GO:0032991~macromolecular complex,GO:0043226~organelle,GO:0044422~organelle part,GO:0044464~cell part,	GO:0005488~binding,	-	-
3030	hydroxyacyl-Coenzyme A dehydrogenase/3-ketoacyl-Coenzyme A thiolase/enoyl-Coenzyme A hydratase (trifunctional protein), alpha subunit	0.97	GO:0008152~metabolic process,GO:0009987~cellular process,GO:0050896~response to stimulus,	GO:0005623~cell,GO:0031974~membrane-enclosed lumen,GO:0031975~envelope,GO:0032991~macromolecular complex,GO:0043226~organelle,GO:0044422~organelle part,GO:0044464~cell part,	GO:0003824~catalytic activity,GO:0005488~binding,	hsa00062:Fatty acid elongation in mitochondria,hsa00071:Fatty acid metabolism,hsa00280:Valine, leucine and isoleucine degradation,hsa00310:Lysine degradation,hsa00380:Tryptophan metabolism,hsa00410:beta-Alanine metabolism,hsa00640:Propanoate metabolism,hsa00650:Butanoate metabolism,hsa00903:Limonene and pinene degradation,hsa01040:Biosynthesis of unsaturated fatty acids,	-
201725	hypothetical LOC100129478; chromosome 4 open reading frame 46	0.97	-	-	-	-	-
729580	hypothetical LOC729580	0.97	-	-	-	-	-
23479	iron-sulfur cluster scaffold homolog (E. coli)	0.97	GO:0008152~metabolic process,GO:0009987~cellular process,	GO:0005623~cell,GO:0043226~organelle,GO:0044464~cell part,	GO:0005198~structural molecule activity,GO:0005488~binding,	-	Detected in heart, liver, skeletal muscle, brain, pancreas, kidney, lung and placenta.,
55930	myosin VC	0.97	-	GO:0005623~cell,GO:0032991~macromolecular complex,GO:0043226~organelle,GO:0044422~organelle part,GO:0044464~cell part,	GO:0003824~catalytic activity,GO:0005488~binding,	-	Expressed chiefly in non-neuronal tissues. Particularly abundant in epithelial and glandular tissues including pancreas, prostate, mammary, stomach, colon and lung.,
27018	nerve growth factor receptor (TNFRSF16) associated protein 1	0.97	GO:0009987~cellular process,GO:0016265~death,GO:0032501~multicellular organismal process,GO:0032502~developmental process,GO:0065007~biological regulation,	GO:0005623~cell,GO:0043226~organelle,GO:0044464~cell part,	GO:0005488~binding,GO:0030234~enzyme regulator activity,	hsa04722:Neurotrophin signaling pathway,	Found in ovarian granulosa cells, testis, prostate and seminal vesicle tissue. High levels also detected in liver.,
23203	peptidase (mitochondrial processing) alpha	0.97	GO:0008152~metabolic process,	GO:0005623~cell,GO:0031974~membrane-enclosed lumen,GO:0031975~envelope,GO:0043226~organelle,GO:0044422~organelle part,GO:0044464~cell part,	GO:0003824~catalytic activity,GO:0005488~binding,	-	-
5306	phosphatidylinositol transfer protein, alpha	0.97	GO:0008152~metabolic process,GO:0032501~multicellular organismal process,GO:0051179~localization,GO:0051234~establishment of localization,	GO:0005623~cell,GO:0043226~organelle,GO:0044464~cell part,	GO:0005215~transporter activity,GO:0005488~binding,	-	Expressed in a wide range of tissues.,
5335	phospholipase C, gamma 1	0.97	GO:0008152~metabolic process,GO:0009987~cellular process,GO:0032501~multicellular organismal process,GO:0032502~developmental process,GO:0051704~multi-organism process,GO:0065007~biological regulation,	GO:0005623~cell,GO:0044464~cell part,	GO:0003824~catalytic activity,GO:0005488~binding,GO:0060089~molecular transducer activity,	hsa00562:Inositol phosphate metabolism,hsa04012:ErbB signaling pathway,hsa04020:Calcium signaling pathway,hsa04070:Phosphatidylinositol signaling system,hsa04370:VEGF signaling pathway,hsa04650:Natural killer cell mediated cytotoxicity,hsa04660:T cell receptor signaling pathway,hsa04664:Fc epsilon RI signaling pathway,hsa04666:Fc gamma R-mediated phagocytosis,hsa04670:Leukocyte transendothelial m…	-
22827	poly-U binding splicing factor 60KDa	0.97	GO:0008152~metabolic process,GO:0009987~cellular process,GO:0016265~death,GO:0065007~biological regulation,	GO:0005623~cell,GO:0032991~macromolecular complex,GO:0043226~organelle,GO:0044422~organelle part,GO:0044464~cell part,	GO:0005488~binding,	hsa03040:Spliceosome,	-
5434	polymerase (RNA) II (DNA directed) polypeptide E, 25kDa	0.97	GO:0008152~metabolic process,GO:0009987~cellular process,GO:0016043~cellular component organization,GO:0044085~cellular component biogenesis,GO:0051704~multi-organism process,	GO:0005623~cell,GO:0031974~membrane-enclosed lumen,GO:0032991~macromolecular complex,GO:0043226~organelle,GO:0044422~organelle part,GO:0044464~cell part,	GO:0003824~catalytic activity,GO:0005488~binding,	hsa00230:Purine metabolism,hsa00240:Pyrimidine metabolism,hsa03020:RNA polymerase,hsa05016:Huntington's disease,	-
5718	proteasome (prosome, macropain) 26S subunit, non-ATPase, 12	0.97	GO:0008152~metabolic process,GO:0009987~cellular process,GO:0065007~biological regulation,	GO:0005623~cell,GO:0032991~macromolecular complex,GO:0044464~cell part,	GO:0005488~binding,	hsa03050:Proteasome,	-
5708	proteasome (prosome, macropain) 26S subunit, non-ATPase, 2	0.97	GO:0008152~metabolic process,GO:0009987~cellular process,GO:0065007~biological regulation,	GO:0005623~cell,GO:0032991~macromolecular complex,GO:0044464~cell part,	GO:0005488~binding,GO:0030234~enzyme regulator activity,	hsa03050:Proteasome,	Found in skeletal muscle, liver, heart, brain, kidney, pancreas, lung and placenta.,
5684	proteasome (prosome, macropain) subunit, alpha type, 3	0.97	GO:0008152~metabolic process,GO:0009987~cellular process,GO:0065007~biological regulation,	GO:0005623~cell,GO:0032991~macromolecular complex,GO:0043226~organelle,GO:0044464~cell part,	GO:0003824~catalytic activity,GO:0005488~binding,	hsa03050:Proteasome,	-
11142	protein kinase (cAMP-dependent, catalytic) inhibitor gamma	0.97	GO:0065007~biological regulation,	GO:0005623~cell,GO:0044464~cell part,	GO:0003824~catalytic activity,GO:0005488~binding,GO:0030234~enzyme regulator activity,	-	Ubiquitous.,
23179	ral guanine nucleotide dissociation stimulator-like 1	0.97	GO:0065007~biological regulation,	GO:0005623~cell,GO:0044464~cell part,	GO:0005488~binding,GO:0030234~enzyme regulator activity,	-	Expressed in a wide variety of tissues with strong expression being seen in the heart, brain, kidney, spleen and testis.,
3516	recombination signal binding protein for immunoglobulin kappa J region	0.97	GO:0008152~metabolic process,GO:0009987~cellular process,GO:0032501~multicellular organismal process,GO:0032502~developmental process,GO:0065007~biological regulation,	GO:0005623~cell,GO:0031974~membrane-enclosed lumen,GO:0043226~organelle,GO:0044422~organelle part,GO:0044464~cell part,	GO:0003824~catalytic activity,GO:0005488~binding,GO:0030528~transcription regulator activity,	hsa04330:Notch signaling pathway,	-
646417	ribosomal protein L29 pseudogene 5	0.97	-	-	-	-	-
6156	ribosomal protein L30	0.97	GO:0008152~metabolic process,GO:0009987~cellular process,	GO:0005623~cell,GO:0032991~macromolecular complex,GO:0043226~organelle,GO:0044422~organelle part,GO:0044464~cell part,	GO:0005198~structural molecule activity,GO:0005488~binding,	hsa03010:Ribosome,	-
6207	ribosomal protein S13 pseudogene 8; ribosomal protein S13; ribosomal protein S13 pseudogene 2	0.97	GO:0008152~metabolic process,GO:0009987~cellular process,GO:0065007~biological regulation,	GO:0005623~cell,GO:0031974~membrane-enclosed lumen,GO:0032991~macromolecular complex,GO:0043226~organelle,GO:0044422~organelle part,GO:0044464~cell part,	GO:0005198~structural molecule activity,GO:0005488~binding,	hsa03010:Ribosome,	-
6191	ribosomal protein S4X pseudogene 6; ribosomal protein S4X pseudogene 13; ribosomal protein S4, X-linked	0.97	GO:0008152~metabolic process,GO:0009987~cellular process,GO:0032501~multicellular organismal process,GO:0032502~developmental process,GO:0065007~biological regulation,	GO:0005623~cell,GO:0032991~macromolecular complex,GO:0043226~organelle,GO:0044422~organelle part,GO:0044464~cell part,	GO:0005198~structural molecule activity,GO:0005488~binding,	hsa03010:Ribosome,	-
54476	ring finger protein 216	0.97	GO:0008152~metabolic process,GO:0009987~cellular process,GO:0016265~death,GO:0051704~multi-organism process,	GO:0005623~cell,GO:0043226~organelle,GO:0044464~cell part,	GO:0003824~catalytic activity,GO:0005488~binding,	-	Ubiquitous, with the highest levels of expression in testis and peripheral blood leukocytes.,
4735	septin 2	0.97	GO:0009987~cellular process,GO:0016043~cellular component organization,GO:0032501~multicellular organismal process,GO:0032502~developmental process,GO:0065007~biological regulation,	GO:0005623~cell,GO:0031974~membrane-enclosed lumen,GO:0032991~macromolecular complex,GO:0043226~organelle,GO:0044422~organelle part,GO:0044464~cell part,	GO:0005198~structural molecule activity,GO:0005488~binding,GO:0030234~enzyme regulator activity,	-	-
27244	sestrin 1	0.97	GO:0009987~cellular process,GO:0050896~response to stimulus,GO:0065007~biological regulation,	GO:0005623~cell,GO:0043226~organelle,GO:0044464~cell part,	-	hsa04115:p53 signaling pathway,	Widely expressed.,
6728	signal recognition particle 19kDa	0.97	GO:0009987~cellular process,GO:0050896~response to stimulus,GO:0051179~localization,GO:0051234~establishment of localization,	GO:0005623~cell,GO:0031974~membrane-enclosed lumen,GO:0032991~macromolecular complex,GO:0043226~organelle,GO:0044422~organelle part,GO:0044464~cell part,	GO:0005488~binding,	hsa03060:Protein export,	-
8027	signal transducing adaptor molecule (SH3 domain and ITAM motif) 1	0.97	GO:0009987~cellular process,GO:0051179~localization,GO:0051234~establishment of localization,GO:0065007~biological regulation,	GO:0005623~cell,GO:0043226~organelle,GO:0044464~cell part,	GO:0005488~binding,GO:0060089~molecular transducer activity,	hsa04144:Endocytosis,hsa04630:Jak-STAT signaling pathway,	Ubiquitously expressed.,
25994	similar to HIG1 domain family, member 1A; HIG1 hypoxia inducible domain family, member 1A; HIG1 hypoxia inducible domain family, member 1D	0.97	GO:0050896~response to stimulus,	GO:0005623~cell,GO:0032991~macromolecular complex,GO:0044464~cell part,	GO:0005488~binding,	-	-
389168	similar to SET translocation	0.97	-	-	-	-	-
27101	similar to calcyclin binding protein; calcyclin binding protein	0.97	GO:0008152~metabolic process,GO:0009987~cellular process,	GO:0005623~cell,GO:0031974~membrane-enclosed lumen,GO:0031975~envelope,GO:0043226~organelle,GO:0044422~organelle part,GO:0044464~cell part,	GO:0005488~binding,	hsa04310:Wnt signaling pathway,	-
124199	similar to eukaryotic translation elongation factor 1 alpha 1	0.97	-	-	-	-	-
8802	succinate-CoA ligase, alpha subunit	0.97	GO:0008152~metabolic process,GO:0009987~cellular process,	GO:0005623~cell,GO:0031974~membrane-enclosed lumen,GO:0031975~envelope,GO:0032991~macromolecular complex,GO:0043226~organelle,GO:0044422~organelle part,GO:0044464~cell part,	GO:0003824~catalytic activity,GO:0005488~binding,	hsa00020:Citrate cycle (TCA cycle),hsa00640:Propanoate metabolism,	-
22980	transcription factor 25 (basic helix-loop-helix)	0.97	GO:0008152~metabolic process,GO:0009987~cellular process,GO:0032501~multicellular organismal process,GO:0032502~developmental process,GO:0065007~biological regulation,	GO:0005623~cell,GO:0043226~organelle,GO:0044464~cell part,	GO:0005488~binding,GO:0030528~transcription regulator activity,	-	In the embryo, widely expressed with highest levels in brain. In the adult, highest expression is found in the heart.,
10971	tyrosine 3-monooxygenase/tryptophan 5-monooxygenase activation protein, theta polypeptide	0.97	GO:0009987~cellular process,GO:0051179~localization,GO:0051234~establishment of localization,GO:0065007~biological regulation,	GO:0005623~cell,GO:0032991~macromolecular complex,GO:0044464~cell part,	GO:0005488~binding,	hsa04110:Cell cycle,hsa04114:Oocyte meiosis,hsa04722:Neurotrophin signaling pathway,hsa05130:Pathogenic Escherichia coli infection,	Abundantly expressed in brain, heart and pancreas, and at lower levels in kidney and placenta. Up-regulated in the lumbar spinal cord from patients with sporadic amyotrophic lateral sclerosis (ALS) compared with controls, with highest levels of expression in individuals with predominant lower motor neuron involvement.,
9354	ubiquitination factor E4A (UFD2 homolog, yeast)	0.97	GO:0008152~metabolic process,GO:0009987~cellular process,	GO:0005623~cell,GO:0032991~macromolecular complex,GO:0044464~cell part,	GO:0003824~catalytic activity,GO:0005488~binding,	hsa04120:Ubiquitin mediated proteolysis,	-
207	v-akt murine thymoma viral oncogene homolog 1	0.97	GO:0000003~reproduction,GO:0002376~immune system process,GO:0008152~metabolic process,GO:0009987~cellular process,GO:0016043~cellular component organization,GO:0016265~death,GO:0022414~reproductive process,GO:0032501~multicellular organismal process,GO:0032502~developmental process,GO:0040007~growth,GO:0050896~response to stimulus,GO:0051179~localization,GO:0051234~establishment of localization,G…	GO:0005623~cell,GO:0031974~membrane-enclosed lumen,GO:0043226~organelle,GO:0044422~organelle part,GO:0044464~cell part,	GO:0003824~catalytic activity,GO:0005488~binding,GO:0030234~enzyme regulator activity,	hsa04010:MAPK signaling pathway,hsa04012:ErbB signaling pathway,hsa04062:Chemokine signaling pathway,hsa04150:mTOR signaling pathway,hsa04210:Apoptosis,hsa04370:VEGF signaling pathway,hsa04510:Focal adhesion,hsa04530:Tight junction,hsa04620:Toll-like receptor signaling pathway,hsa04630:Jak-STAT signaling pathway,hsa04660:T cell receptor signaling pathway,hsa04662:B cell receptor signaling pathway…	-
10490	vesicle transport through interaction with t-SNAREs homolog 1B (yeast)	0.97	GO:0009987~cellular process,GO:0016043~cellular component organization,GO:0051179~localization,GO:0051234~establishment of localization,	GO:0005623~cell,GO:0032991~macromolecular complex,GO:0043226~organelle,GO:0044422~organelle part,GO:0044464~cell part,	GO:0005488~binding,	hsa04130:SNARE interactions in vesicular transport,	Expressed in all tissues examined.,
7431	vimentin	0.97	GO:0009987~cellular process,GO:0051704~multi-organism process,	GO:0005623~cell,GO:0032991~macromolecular complex,GO:0043226~organelle,GO:0044422~organelle part,GO:0044464~cell part,	GO:0005198~structural molecule activity,GO:0005488~binding,	-	-
60685	zinc finger, AN1-type domain 3	0.97	-	-	GO:0005488~binding,	-	-
10467	zinc finger, HIT type 1	0.97	-	-	GO:0005488~binding,	-	-
729030	-	0.97	-	-	-	-	-
10096	ARP3 actin-related protein 3 homolog (yeast)	0.96	GO:0009987~cellular process,GO:0032501~multicellular organismal process,GO:0032502~developmental process,GO:0050896~response to stimulus,GO:0065007~biological regulation,	GO:0005623~cell,GO:0032991~macromolecular complex,GO:0043226~organelle,GO:0044422~organelle part,GO:0044464~cell part,GO:0045202~synapse,	GO:0005488~binding,	-	-
537	ATPase, H+ transporting, lysosomal accessory protein 1	0.96	GO:0008152~metabolic process,GO:0009987~cellular process,GO:0016265~death,GO:0032502~developmental process,GO:0050896~response to stimulus,GO:0051179~localization,GO:0051234~establishment of localization,GO:0065007~biological regulation,	GO:0005623~cell,GO:0032991~macromolecular complex,GO:0043226~organelle,GO:0044464~cell part,	GO:0003824~catalytic activity,GO:0005215~transporter activity,GO:0005488~binding,	hsa00190:Oxidative phosphorylation,hsa04142:Lysosome,hsa05110:Vibrio cholerae infection,hsa05120:Epithelial cell signaling in Helicobacter pylori infection,	-
114897	C1q and tumor necrosis factor related protein 1	0.96	GO:0016043~cellular component organization,GO:0044085~cellular component biogenesis,	GO:0005576~extracellular region,GO:0044421~extracellular region part,	-	-	-
10487	CAP, adenylate cyclase-associated protein 1 (yeast)	0.96	GO:0009987~cellular process,GO:0016043~cellular component organization,GO:0032502~developmental process,GO:0040011~locomotion,GO:0051179~localization,GO:0051234~establishment of localization,GO:0065007~biological regulation,	GO:0005623~cell,GO:0043226~organelle,GO:0044422~organelle part,GO:0044464~cell part,	GO:0005488~binding,	-	-
8225	GTP binding protein 6 (putative)	0.96	-	GO:0005623~cell,GO:0044464~cell part,	GO:0005488~binding,	-	-
9665	KIAA0430	0.96	-	GO:0005623~cell,GO:0043226~organelle,GO:0044464~cell part,	GO:0005488~binding,	-	-
23189	KN motif and ankyrin repeat domains 1; similar to ankyrin repeat domain protein 15 isoform b	0.96	-	GO:0005623~cell,GO:0044464~cell part,	-	-	-
55788	LMBR1 domain containing 1	0.96	GO:0051179~localization,GO:0051234~establishment of localization,GO:0051704~multi-organism process,	GO:0005623~cell,GO:0043226~organelle,GO:0044464~cell part,	GO:0005488~binding,	-	Isoform 3 is expressed in liver.,
6945	MAX-like protein X	0.96	GO:0008152~metabolic process,GO:0009987~cellular process,GO:0051179~localization,GO:0051234~establishment of localization,GO:0065007~biological regulation,	GO:0005623~cell,GO:0043226~organelle,GO:0044464~cell part,	GO:0005488~binding,GO:0030528~transcription regulator activity,	-	-
8195	McKusick-Kaufman syndrome	0.96	GO:0000003~reproduction,GO:0008152~metabolic process,GO:0009987~cellular process,GO:0016043~cellular component organization,GO:0022414~reproductive process,GO:0032501~multicellular organismal process,GO:0032502~developmental process,GO:0043473~pigmentation,GO:0044085~cellular component biogenesis,GO:0050896~response to stimulus,GO:0051179~localization,GO:0051234~establishment of localization,GO:0…	GO:0005623~cell,GO:0044464~cell part,	GO:0005488~binding,	-	-
25977	NECAP endocytosis associated 1	0.96	GO:0009987~cellular process,GO:0016043~cellular component organization,GO:0051179~localization,GO:0051234~establishment of localization,	GO:0005623~cell,GO:0032991~macromolecular complex,GO:0043226~organelle,GO:0044422~organelle part,GO:0044464~cell part,	GO:0005488~binding,	-	-
4853	Notch homolog 2 (Drosophila)	0.96	GO:0002376~immune system process,GO:0008152~metabolic process,GO:0009987~cellular process,GO:0032501~multicellular organismal process,GO:0032502~developmental process,GO:0040007~growth,GO:0050896~response to stimulus,GO:0065007~biological regulation,	GO:0005623~cell,GO:0043226~organelle,GO:0044464~cell part,	GO:0005488~binding,GO:0030528~transcription regulator activity,GO:0060089~molecular transducer activity,	hsa04320:Dorso-ventral axis formation,hsa04330:Notch signaling pathway,	Expressed in the brain, heart, kidney, lung, skeletal muscle and liver.,
8473	O-linked N-acetylglucosamine (GlcNAc) transferase (UDP-N-acetylglucosamine:polypeptide-N-acetylglucosaminyl transferase)	0.96	GO:0008152~metabolic process,GO:0009987~cellular process,GO:0050896~response to stimulus,GO:0065007~biological regulation,	GO:0005623~cell,GO:0031974~membrane-enclosed lumen,GO:0032991~macromolecular complex,GO:0043226~organelle,GO:0044422~organelle part,GO:0044464~cell part,	GO:0003824~catalytic activity,GO:0005488~binding,	hsa00512:O-Glycan biosynthesis,	Highly expressed in pancreas and to a lesser extent in skeletal muscle, heart, brain and placenta. Present in trace amounts in lung and liver.,
23338	PHD finger protein 15	0.96	GO:0008152~metabolic process,GO:0009987~cellular process,GO:0016043~cellular component organization,	GO:0005623~cell,GO:0031974~membrane-enclosed lumen,GO:0032991~macromolecular complex,GO:0043226~organelle,GO:0044422~organelle part,GO:0044464~cell part,	GO:0005488~binding,	-	-
81929	SEH1-like (S. cerevisiae)	0.96	GO:0009987~cellular process,GO:0016043~cellular component organization,GO:0051179~localization,GO:0051234~establishment of localization,GO:0065007~biological regulation,	GO:0005623~cell,GO:0031975~envelope,GO:0032991~macromolecular complex,GO:0043226~organelle,GO:0044422~organelle part,GO:0044464~cell part,	-	-	-
8887	Tax1 (human T-cell leukemia virus type I) binding protein 1	0.96	GO:0009987~cellular process,GO:0016265~death,GO:0065007~biological regulation,	GO:0005623~cell,GO:0044464~cell part,	GO:0005488~binding,	-	Expressed in all tissues tested.,
120	adducin 3 (gamma)	0.96	-	GO:0005623~cell,GO:0043226~organelle,GO:0044422~organelle part,GO:0044464~cell part,	GO:0005198~structural molecule activity,GO:0005488~binding,	-	Heart only expresses isoform 1.,
54812	aftiphilin	0.96	GO:0051179~localization,GO:0051234~establishment of localization,	GO:0005623~cell,GO:0032991~macromolecular complex,GO:0043226~organelle,GO:0044422~organelle part,GO:0044464~cell part,	GO:0005488~binding,	-	-
64764	cAMP responsive element binding protein 3-like 2	0.96	GO:0008152~metabolic process,GO:0009987~cellular process,GO:0050896~response to stimulus,GO:0065007~biological regulation,	GO:0005623~cell,GO:0043226~organelle,GO:0044464~cell part,	GO:0005488~binding,GO:0030528~transcription regulator activity,	hsa04916:Melanogenesis,hsa05016:Huntington's disease,hsa05215:Prostate cancer,	Widely expressed with highest levels in placenta, lung, spleen and intestine, and lowest levels in heart, brain, skeletal muscle, thymus, colon and leukocytes. In fetal tissues, the weakest expression is detected in brain and heart.,
10776	cAMP-regulated phosphoprotein 19 pseudogene; cAMP-regulated phosphoprotein, 19kDa	0.96	GO:0065007~biological regulation,	GO:0005623~cell,GO:0044464~cell part,	GO:0005488~binding,	-	-
1452	casein kinase 1, alpha 1	0.96	GO:0008152~metabolic process,GO:0009987~cellular process,GO:0065007~biological regulation,	GO:0005623~cell,GO:0044464~cell part,	GO:0003824~catalytic activity,GO:0005488~binding,	hsa04310:Wnt signaling pathway,hsa04340:Hedgehog signaling pathway,	-
8881	cell division cycle 16 homolog (S. cerevisiae)	0.96	GO:0008152~metabolic process,GO:0009987~cellular process,GO:0016043~cellular component organization,GO:0065007~biological regulation,	GO:0005623~cell,GO:0031974~membrane-enclosed lumen,GO:0032991~macromolecular complex,GO:0043226~organelle,GO:0044422~organelle part,GO:0044464~cell part,	GO:0005488~binding,	hsa04110:Cell cycle,hsa04114:Oocyte meiosis,hsa04120:Ubiquitin mediated proteolysis,hsa04914:Progesterone-mediated oocyte maturation,	-
51362	cell division cycle 40 homolog (S. cerevisiae)	0.96	GO:0008152~metabolic process,GO:0009987~cellular process,	GO:0005623~cell,GO:0032991~macromolecular complex,GO:0043226~organelle,GO:0044422~organelle part,GO:0044464~cell part,	-	hsa03040:Spliceosome,	-
57680	chromodomain helicase DNA binding protein 8	0.96	GO:0008152~metabolic process,GO:0009987~cellular process,GO:0016043~cellular component organization,GO:0032501~multicellular organismal process,GO:0032502~developmental process,GO:0065007~biological regulation,	GO:0005623~cell,GO:0032991~macromolecular complex,GO:0043226~organelle,GO:0044422~organelle part,GO:0044464~cell part,	GO:0003824~catalytic activity,GO:0005488~binding,GO:0030528~transcription regulator activity,	hsa04310:Wnt signaling pathway,	-
10898	cleavage and polyadenylation specific factor 4, 30kDa	0.96	GO:0008152~metabolic process,GO:0009987~cellular process,GO:0051704~multi-organism process,	GO:0005623~cell,GO:0043226~organelle,GO:0044464~cell part,	GO:0005488~binding,	-	-
1793	dedicator of cytokinesis 1	0.96	GO:0009987~cellular process,GO:0016043~cellular component organization,GO:0016265~death,GO:0051179~localization,GO:0051234~establishment of localization,GO:0065007~biological regulation,	GO:0005623~cell,GO:0044464~cell part,	GO:0005488~binding,GO:0030234~enzyme regulator activity,	hsa04510:Focal adhesion,hsa04810:Regulation of actin cytoskeleton,	Highly expressed in placenta, lung, kidney, pancreas and ovary. Expressed at intermediate level in thymus, testes and colon.,
8562	density-regulated protein	0.96	GO:0008152~metabolic process,GO:0009987~cellular process,	-	GO:0005488~binding,	-	-
23399	dullard homolog (Xenopus laevis)	0.96	GO:0008152~metabolic process,GO:0009987~cellular process,GO:0016043~cellular component organization,	GO:0005623~cell,GO:0031975~envelope,GO:0043226~organelle,GO:0044422~organelle part,GO:0044464~cell part,	GO:0003824~catalytic activity,	-	-
11258	dynactin 3 (p22)	0.96	GO:0009987~cellular process,GO:0016043~cellular component organization,	GO:0005623~cell,GO:0032991~macromolecular complex,GO:0043226~organelle,GO:0044422~organelle part,GO:0044464~cell part,	GO:0005198~structural molecule activity,GO:0005488~binding,	-	-
51386	eukaryotic translation initiation factor 3, subunit L	0.96	GO:0008152~metabolic process,GO:0009987~cellular process,	GO:0005623~cell,GO:0031974~membrane-enclosed lumen,GO:0032991~macromolecular complex,GO:0043226~organelle,GO:0044422~organelle part,GO:0044464~cell part,	GO:0005488~binding,	-	-
2132	exostoses (multiple) 2	0.96	GO:0008152~metabolic process,GO:0009987~cellular process,GO:0032501~multicellular organismal process,GO:0032502~developmental process,GO:0065007~biological regulation,	GO:0005623~cell,GO:0043226~organelle,GO:0044422~organelle part,GO:0044464~cell part,	GO:0003824~catalytic activity,GO:0005488~binding,	hsa00534:Heparan sulfate biosynthesis,	-
399665	family with sequence similarity 102, member A	0.96	-	-	-	-	-
23196	family with sequence similarity 120A	0.96	-	GO:0005623~cell,GO:0044464~cell part,	GO:0005488~binding,	-	-
64760	family with sequence similarity 160, member B2	0.96	-	-	-	-	-
51439	family with sequence similarity 8, member A1	0.96	-	GO:0005623~cell,GO:0044464~cell part,	-	-	Ubiquitously expressed, with a higher level of expression in testis.,
2495	ferritin, heavy polypeptide 1; ferritin, heavy polypeptide-like 16; similar to ferritin, heavy polypeptide 1; ferritin, heavy polypeptide-like 3 pseudogene	0.96	GO:0002376~immune system process,GO:0008152~metabolic process,GO:0009987~cellular process,GO:0016043~cellular component organization,GO:0050896~response to stimulus,GO:0051179~localization,GO:0051234~establishment of localization,GO:0065007~biological regulation,	GO:0005623~cell,GO:0032991~macromolecular complex,GO:0044464~cell part,	GO:0003824~catalytic activity,GO:0005488~binding,	hsa00860:Porphyrin and chlorophyll metabolism,	-
2971	general transcription factor IIIA	0.96	GO:0008152~metabolic process,GO:0009987~cellular process,GO:0065007~biological regulation,	GO:0005623~cell,GO:0043226~organelle,GO:0044464~cell part,	GO:0005488~binding,GO:0030528~transcription regulator activity,	-	Ubiquitous.,
51573	glycerophosphodiester phosphodiesterase 1	0.96	GO:0008152~metabolic process,GO:0009987~cellular process,	GO:0005623~cell,GO:0044464~cell part,	GO:0003824~catalytic activity,GO:0005488~binding,	-	Widely expressed.,
2896	granulin	0.96	GO:0000003~reproduction,GO:0022414~reproductive process,GO:0032501~multicellular organismal process,GO:0032502~developmental process,GO:0051704~multi-organism process,GO:0065007~biological regulation,	GO:0005576~extracellular region,GO:0005623~cell,GO:0043226~organelle,GO:0044421~extracellular region part,GO:0044464~cell part,	GO:0005488~binding,	-	-
55970	guanine nucleotide binding protein (G protein), gamma 12	0.96	GO:0009987~cellular process,GO:0050896~response to stimulus,GO:0065007~biological regulation,	GO:0005623~cell,GO:0032991~macromolecular complex,GO:0044464~cell part,	GO:0060089~molecular transducer activity,	hsa04010:MAPK signaling pathway,hsa04062:Chemokine signaling pathway,hsa04810:Regulation of actin cytoskeleton,	-
9931	helicase with zinc finger	0.96	-	GO:0005623~cell,GO:0043226~organelle,GO:0044464~cell part,	GO:0003824~catalytic activity,GO:0005488~binding,	-	Expressed predominantly in thymus and brain. Expression is down-regulated in 28 of 95 tested cancer cell lines.,
9146	hepatocyte growth factor-regulated tyrosine kinase substrate	0.96	GO:0009987~cellular process,GO:0051179~localization,GO:0051234~establishment of localization,GO:0065007~biological regulation,	GO:0005623~cell,GO:0043226~organelle,GO:0044464~cell part,	GO:0005488~binding,	hsa04144:Endocytosis,	-
3184	heterogeneous nuclear ribonucleoprotein D (AU-rich element RNA binding protein 1, 37kDa)	0.96	GO:0008152~metabolic process,GO:0009987~cellular process,GO:0065007~biological regulation,	GO:0005623~cell,GO:0032991~macromolecular complex,GO:0043226~organelle,GO:0044422~organelle part,GO:0044464~cell part,	GO:0005488~binding,GO:0030528~transcription regulator activity,	-	-
9987	heterogeneous nuclear ribonucleoprotein D-like	0.96	GO:0008152~metabolic process,GO:0009987~cellular process,GO:0065007~biological regulation,	GO:0005623~cell,GO:0032991~macromolecular complex,GO:0043226~organelle,GO:0044422~organelle part,GO:0044464~cell part,	GO:0005488~binding,	-	Expressed in heart, brain, placenta, lung, liver, skeletal muscle, kidney, pancreas, spleen, thymus, prostate, testis, ovary, small intestine, colon and leukocytes. Expressed in myeloid leukemia, gastric adenocarcinoma, cervical carcinoma, hepatoma, fibrosarcoma, colon adenocarcinoma, epidermoid carcinoma, osteosarcoma and urinary bladder carcinoma cells.,
3190	heterogeneous nuclear ribonucleoprotein K; similar to heterogeneous nuclear ribonucleoprotein K	0.96	GO:0008152~metabolic process,GO:0009987~cellular process,GO:0051704~multi-organism process,GO:0065007~biological regulation,	GO:0005623~cell,GO:0031974~membrane-enclosed lumen,GO:0032991~macromolecular complex,GO:0043226~organelle,GO:0044422~organelle part,GO:0044464~cell part,	GO:0005488~binding,	hsa03040:Spliceosome,	-
3032	hydroxyacyl-Coenzyme A dehydrogenase/3-ketoacyl-Coenzyme A thiolase/enoyl-Coenzyme A hydratase (trifunctional protein), beta subunit	0.96	GO:0008152~metabolic process,GO:0009987~cellular process,	GO:0005623~cell,GO:0031974~membrane-enclosed lumen,GO:0031975~envelope,GO:0032991~macromolecular complex,GO:0043226~organelle,GO:0044422~organelle part,GO:0044464~cell part,	GO:0003824~catalytic activity,GO:0005488~binding,	hsa00062:Fatty acid elongation in mitochondria,hsa00071:Fatty acid metabolism,hsa00280:Valine, leucine and isoleucine degradation,	-
3309	hypothetical gene supported by AF216292; NM_005347; heat shock 70kDa protein 5 (glucose-regulated protein, 78kDa)	0.96	GO:0009987~cellular process,GO:0050896~response to stimulus,GO:0065007~biological regulation,	GO:0005623~cell,GO:0031974~membrane-enclosed lumen,GO:0032991~macromolecular complex,GO:0043226~organelle,GO:0044422~organelle part,GO:0044464~cell part,	GO:0005488~binding,GO:0030234~enzyme regulator activity,	hsa04612:Antigen processing and presentation,hsa05020:Prion diseases,	-
10412	hypothetical gene supported by NM_014886; TGF beta-inducible nuclear protein 1; similar to TGF beta-inducible nuclear protein 1	0.96	GO:0008152~metabolic process,GO:0009987~cellular process,GO:0044085~cellular component biogenesis,	GO:0005623~cell,GO:0031974~membrane-enclosed lumen,GO:0032991~macromolecular complex,GO:0043226~organelle,GO:0044422~organelle part,GO:0044464~cell part,	-	-	-
552889	hypothetical protein LOC552889	0.96	-	-	-	-	-
3611	integrin-linked kinase	0.96	GO:0008152~metabolic process,GO:0009987~cellular process,GO:0016043~cellular component organization,GO:0022610~biological adhesion,GO:0032501~multicellular organismal process,GO:0032502~developmental process,GO:0044085~cellular component biogenesis,GO:0065007~biological regulation,	GO:0005623~cell,GO:0032991~macromolecular complex,GO:0043226~organelle,GO:0044422~organelle part,GO:0044464~cell part,	GO:0003824~catalytic activity,GO:0005488~binding,GO:0060089~molecular transducer activity,	hsa03320:PPAR signaling pathway,hsa04510:Focal adhesion,hsa05213:Endometrial cancer,	Highly expressed in heart followed by skeletal muscle, pancreas and kidney. Weakly expressed in placenta, lung and liver.,
23588	kelch domain containing 2	0.96	-	GO:0005623~cell,GO:0043226~organelle,GO:0044464~cell part,	GO:0005488~binding,	-	-
64747	major facilitator superfamily domain containing 1	0.96	GO:0009987~cellular process,GO:0051179~localization,GO:0051234~establishment of localization,	GO:0005623~cell,GO:0044464~cell part,	-	-	-
4245	mannosyl (alpha-1,3-)-glycoprotein beta-1,2-N-acetylglucosaminyltransferase	0.96	GO:0008152~metabolic process,GO:0009987~cellular process,	GO:0005623~cell,GO:0043226~organelle,GO:0044422~organelle part,GO:0044464~cell part,	GO:0003824~catalytic activity,	hsa00510:N-Glycan biosynthesis,	Appears to be present in all tissues.,
27430	methionine adenosyltransferase II, beta	0.96	GO:0008152~metabolic process,GO:0009987~cellular process,	GO:0005623~cell,GO:0032991~macromolecular complex,GO:0043226~organelle,GO:0044464~cell part,	GO:0003824~catalytic activity,GO:0005488~binding,GO:0030234~enzyme regulator activity,	hsa00270:Cysteine and methionine metabolism,hsa00450:Selenoamino acid metabolism,	-
27249	methylmalonic aciduria (cobalamin deficiency) cblD type, with homocystinuria	0.96	-	GO:0005623~cell,GO:0043226~organelle,GO:0044464~cell part,	-	-	-
64710	nuclear casein kinase and cyclin-dependent kinase substrate 1	0.96	-	GO:0005623~cell,GO:0043226~organelle,GO:0044464~cell part,	-	-	-
57122	nucleoporin 107kDa	0.96	GO:0009987~cellular process,GO:0051179~localization,GO:0051234~establishment of localization,	GO:0005623~cell,GO:0031975~envelope,GO:0032991~macromolecular complex,GO:0043226~organelle,GO:0044422~organelle part,GO:0044464~cell part,	GO:0005215~transporter activity,GO:0005488~binding,	-	-
57104	patatin-like phospholipase domain containing 2	0.96	GO:0008152~metabolic process,GO:0009987~cellular process,GO:0065007~biological regulation,	GO:0005623~cell,GO:0043226~organelle,GO:0044464~cell part,	GO:0003824~catalytic activity,	-	Highest expression in adipose tissue. Also detected in heart, skeletal muscle, and portions of the gastrointestinal tract. Detected in normal retina and retinoblastoma cells. Detected in retinal pigment epithelium and, at lower intensity, in the inner segments of photoreceptors and in the ganglion cell layer of the neural retina (at protein level).,
55111	pleckstrin homology domain containing, family J member 1	0.96	-	-	GO:0005488~binding,	-	Expressed in testis and liver.,
5042	poly(A) binding protein, cytoplasmic 3	0.96	GO:0008152~metabolic process,GO:0009987~cellular process,	GO:0005623~cell,GO:0044464~cell part,	GO:0005488~binding,	-	-
10857	progesterone receptor membrane component 1	0.96	-	GO:0005623~cell,GO:0031974~membrane-enclosed lumen,GO:0043226~organelle,GO:0044422~organelle part,GO:0044464~cell part,	GO:0005488~binding,GO:0060089~molecular transducer activity,	-	Widely expressed, with highest expression in liver and kidney.,
54681	prolyl 4-hydroxylase, transmembrane (endoplasmic reticulum)	0.96	GO:0008152~metabolic process,	GO:0005623~cell,GO:0043226~organelle,GO:0044464~cell part,	GO:0003824~catalytic activity,GO:0005488~binding,	-	Widely expressed with highest levels in adult pancreas, heart, skeletal muscle, brain, placenta, kidney and adrenal gland. Expressed at lower levels in epiphyseal cartilage and in fibroblasts.,
5464	pyrophosphatase (inorganic) 1	0.96	GO:0008152~metabolic process,GO:0009987~cellular process,	GO:0005623~cell,GO:0044464~cell part,	GO:0003824~catalytic activity,GO:0005488~binding,	hsa00190:Oxidative phosphorylation,	Expressed ubiquitously.,
55316	radical S-adenosyl methionine domain containing 1	0.96	GO:0008152~metabolic process,GO:0009987~cellular process,	GO:0005623~cell,GO:0043226~organelle,GO:0044464~cell part,	GO:0003824~catalytic activity,GO:0005488~binding,	-	-
7905	receptor accessory protein 5	0.96	-	GO:0005623~cell,GO:0044464~cell part,	GO:0005488~binding,	-	-
6144	ribosomal protein L21 pseudogene 134; ribosomal protein L21 pseudogene 80; ribosomal protein L21 pseudogene 20; ribosomal protein L21 pseudogene 46; ribosomal protein L21 pseudogene 45; ribosomal protein L21 pseudogene 131; ribosomal protein L21 pseudogene 16; ribosomal protein L21 pseudogene 53; ribosomal protein L21 pseudogene 120; ribosomal protein L21 pseudogene 37; ribosomal protein L21 pseu…	0.96	GO:0008152~metabolic process,GO:0009987~cellular process,	GO:0005623~cell,GO:0032991~macromolecular complex,GO:0043226~organelle,GO:0044422~organelle part,GO:0044464~cell part,	GO:0005198~structural molecule activity,GO:0005488~binding,	hsa03010:Ribosome,	-
6165	ribosomal protein L35a	0.96	GO:0008152~metabolic process,GO:0009987~cellular process,GO:0044085~cellular component biogenesis,	GO:0005623~cell,GO:0032991~macromolecular complex,GO:0043226~organelle,GO:0044464~cell part,	GO:0005198~structural molecule activity,GO:0005488~binding,	hsa03010:Ribosome,	-
390183	ribosomal protein S4X pseudogene 6; ribosomal protein S4X pseudogene 13; ribosomal protein S4, X-linked	0.96	GO:0008152~metabolic process,GO:0009987~cellular process,GO:0032501~multicellular organismal process,GO:0032502~developmental process,GO:0065007~biological regulation,	GO:0005623~cell,GO:0032991~macromolecular complex,GO:0043226~organelle,GO:0044422~organelle part,GO:0044464~cell part,	GO:0005198~structural molecule activity,GO:0005488~binding,	hsa03010:Ribosome,	-
8986	ribosomal protein S6 kinase, 90kDa, polypeptide 4	0.96	GO:0008152~metabolic process,GO:0009987~cellular process,GO:0065007~biological regulation,	GO:0005623~cell,GO:0043226~organelle,GO:0044464~cell part,	GO:0003824~catalytic activity,GO:0005488~binding,	hsa04010:MAPK signaling pathway,hsa04722:Neurotrophin signaling pathway,	-
6047	ring finger protein 4; hypothetical LOC644006	0.96	GO:0008152~metabolic process,GO:0009987~cellular process,GO:0065007~biological regulation,	GO:0005623~cell,GO:0043226~organelle,GO:0044464~cell part,	GO:0005488~binding,GO:0030528~transcription regulator activity,	-	Widely expressed at low levels in many tissues; highly expressed in testis.,
10067	secretory carrier membrane protein 3	0.96	GO:0009987~cellular process,GO:0050896~response to stimulus,GO:0051179~localization,GO:0051234~establishment of localization,	GO:0005623~cell,GO:0043226~organelle,GO:0044422~organelle part,GO:0044464~cell part,	-	-	-
6403	selectin P (granule membrane protein 140kDa, antigen CD62)	0.96	GO:0002376~immune system process,GO:0009987~cellular process,GO:0022610~biological adhesion,GO:0032501~multicellular organismal process,GO:0032502~developmental process,GO:0040011~locomotion,GO:0050896~response to stimulus,GO:0051179~localization,GO:0051704~multi-organism process,GO:0065007~biological regulation,	GO:0005576~extracellular region,GO:0005623~cell,GO:0043226~organelle,GO:0044421~extracellular region part,GO:0044422~organelle part,GO:0044464~cell part,	GO:0005488~binding,	hsa04514:Cell adhesion molecules (CAMs),	Stored in the alpha-granules of platelets and Weibel-Palade bodies of endothelial cells. Upon cell activation by agonists, P-selectin is transported rapidly to the cell surface.,
989	septin 7	0.96	GO:0009987~cellular process,GO:0016043~cellular component organization,GO:0044085~cellular component biogenesis,	GO:0005623~cell,GO:0032991~macromolecular complex,GO:0043226~organelle,GO:0044422~organelle part,GO:0044464~cell part,	GO:0005198~structural molecule activity,GO:0005488~binding,	-	-
57515	serine incorporator 1	0.96	GO:0008152~metabolic process,GO:0009987~cellular process,GO:0051179~localization,GO:0051234~establishment of localization,GO:0065007~biological regulation,	GO:0005623~cell,GO:0043226~organelle,GO:0044422~organelle part,GO:0044464~cell part,	GO:0005215~transporter activity,GO:0005488~binding,	-	-
54470	similar to armadillo repeat containing, X-linked 6; armadillo repeat containing, X-linked 6	0.96	-	GO:0005623~cell,GO:0044464~cell part,	-	-	-
11017	small nuclear ribonucleoprotein 27kDa (U4/U6.U5)	0.96	GO:0008152~metabolic process,GO:0009987~cellular process,	GO:0005623~cell,GO:0043226~organelle,GO:0044464~cell part,	GO:0005488~binding,	hsa03040:Spliceosome,	-
10463	solute carrier family 30 (zinc transporter), member 9	0.96	GO:0008152~metabolic process,GO:0009987~cellular process,GO:0051179~localization,GO:0051234~establishment of localization,GO:0065007~biological regulation,	GO:0005623~cell,GO:0043226~organelle,GO:0044464~cell part,	GO:0005215~transporter activity,GO:0005488~binding,GO:0030528~transcription regulator activity,	-	Ubiquitously expressed in fetal and adult tissues and cancer cell lines.,
79939	solute carrier family 35, member E1	0.96	GO:0051179~localization,GO:0051234~establishment of localization,	GO:0005623~cell,GO:0044464~cell part,	-	-	-
8405	speckle-type POZ protein	0.96	GO:0008152~metabolic process,GO:0009987~cellular process,	GO:0005623~cell,GO:0043226~organelle,GO:0044464~cell part,	GO:0005488~binding,	-	-
6430	splicing factor, arginine/serine-rich 5	0.96	GO:0008152~metabolic process,GO:0009987~cellular process,GO:0016043~cellular component organization,GO:0044085~cellular component biogenesis,GO:0065007~biological regulation,	GO:0005623~cell,GO:0043226~organelle,GO:0044464~cell part,	GO:0005488~binding,	hsa03040:Spliceosome,	-
23512	suppressor of zeste 12 homolog (Drosophila)	0.96	GO:0008152~metabolic process,GO:0009987~cellular process,GO:0016043~cellular component organization,GO:0065007~biological regulation,	GO:0005623~cell,GO:0031974~membrane-enclosed lumen,GO:0032991~macromolecular complex,GO:0043226~organelle,GO:0044422~organelle part,GO:0044464~cell part,	GO:0003824~catalytic activity,GO:0005488~binding,	-	Overexpressed in breast and colon cancer.,
10430	transmembrane protein 147	0.96	-	GO:0005623~cell,GO:0044464~cell part,	GO:0005488~binding,	-	-
440026	transmembrane protein 41B	0.96	-	GO:0005623~cell,GO:0044464~cell part,	-	-	-
53373	two pore segment channel 1	0.96	GO:0009987~cellular process,GO:0051179~localization,GO:0051234~establishment of localization,	GO:0005623~cell,GO:0044464~cell part,	GO:0005215~transporter activity,GO:0005488~binding,	-	Highest expression found in the heart and kidney, and lowest expression found in the spleen.,
10975	ubiquinol-cytochrome c reductase, 6.4kDa subunit	0.96	GO:0008152~metabolic process,GO:0009987~cellular process,GO:0051179~localization,GO:0051234~establishment of localization,	GO:0005623~cell,GO:0031975~envelope,GO:0043226~organelle,GO:0044422~organelle part,GO:0044464~cell part,	GO:0003824~catalytic activity,GO:0005215~transporter activity,GO:0009055~electron carrier activity,	hsa00190:Oxidative phosphorylation,hsa04260:Cardiac muscle contraction,hsa05010:Alzheimer's disease,hsa05012:Parkinson's disease,hsa05016:Huntington's disease,	-
7319	ubiquitin-conjugating enzyme E2A (RAD6 homolog)	0.96	GO:0008152~metabolic process,GO:0009987~cellular process,GO:0016043~cellular component organization,GO:0050896~response to stimulus,GO:0065007~biological regulation,	GO:0005623~cell,GO:0043226~organelle,GO:0044422~organelle part,GO:0044464~cell part,	GO:0003824~catalytic activity,GO:0005488~binding,	hsa04120:Ubiquitin mediated proteolysis,	-
7323	ubiquitin-conjugating enzyme E2D 3 (UBC4/5 homolog, yeast); ubiquitin-conjugating enzyme E2D 3 pseudogene	0.96	GO:0008152~metabolic process,GO:0009987~cellular process,GO:0065007~biological regulation,	-	GO:0003824~catalytic activity,GO:0005488~binding,	hsa04120:Ubiquitin mediated proteolysis,	-
7324	ubiquitin-conjugating enzyme E2E 1 (UBC4/5 homolog, yeast)	0.96	GO:0008152~metabolic process,GO:0009987~cellular process,GO:0016043~cellular component organization,GO:0065007~biological regulation,	GO:0005623~cell,GO:0031974~membrane-enclosed lumen,GO:0032991~macromolecular complex,GO:0043226~organelle,GO:0044422~organelle part,GO:0044464~cell part,	GO:0003824~catalytic activity,GO:0005488~binding,	hsa04120:Ubiquitin mediated proteolysis,	-
7417	voltage-dependent anion channel 2	0.96	GO:0009987~cellular process,GO:0051179~localization,GO:0051234~establishment of localization,	GO:0005623~cell,GO:0031974~membrane-enclosed lumen,GO:0031975~envelope,GO:0032991~macromolecular complex,GO:0043226~organelle,GO:0044422~organelle part,GO:0044464~cell part,	GO:0005215~transporter activity,GO:0005488~binding,	hsa04020:Calcium signaling pathway,hsa05012:Parkinson's disease,hsa05016:Huntington's disease,	Expressed in all tissues examined.,
7707	zinc finger protein 148	0.96	GO:0000003~reproduction,GO:0008152~metabolic process,GO:0009987~cellular process,GO:0022414~reproductive process,GO:0032501~multicellular organismal process,GO:0050896~response to stimulus,GO:0065007~biological regulation,	GO:0005623~cell,GO:0031974~membrane-enclosed lumen,GO:0043226~organelle,GO:0044422~organelle part,GO:0044464~cell part,	GO:0005488~binding,GO:0030528~transcription regulator activity,	-	-
55625	zinc finger, DHHC-type containing 7	0.96	-	GO:0005623~cell,GO:0044464~cell part,	GO:0003824~catalytic activity,GO:0005488~binding,	-	-
340318	-	0.96	-	-	-	-	-
9061	3'-phosphoadenosine 5'-phosphosulfate synthase 1	0.95	GO:0008152~metabolic process,GO:0009987~cellular process,GO:0032501~multicellular organismal process,GO:0032502~developmental process,	-	GO:0003824~catalytic activity,GO:0005488~binding,	hsa00230:Purine metabolism,hsa00450:Selenoamino acid metabolism,hsa00920:Sulfur metabolism,	-
375	ADP-ribosylation factor 1	0.95	GO:0009987~cellular process,GO:0016043~cellular component organization,GO:0051179~localization,GO:0051234~establishment of localization,GO:0065007~biological regulation,	GO:0005623~cell,GO:0043226~organelle,GO:0044422~organelle part,GO:0044464~cell part,	GO:0003824~catalytic activity,GO:0005488~binding,GO:0060089~molecular transducer activity,	hsa05110:Vibrio cholerae infection,	-
400	ADP-ribosylation factor-like 1	0.95	GO:0009987~cellular process,GO:0016043~cellular component organization,GO:0051179~localization,GO:0051234~establishment of localization,GO:0065007~biological regulation,	GO:0005623~cell,GO:0043226~organelle,GO:0044422~organelle part,GO:0044464~cell part,	GO:0003824~catalytic activity,GO:0005488~binding,GO:0030234~enzyme regulator activity,	-	Detected in heart, liver, lung and liver (at protein level). Detected in fetal heart, lung, liver and kidney. Detected in adult heart, placenta, lung, liver, skeletal muscle, kidney and pancreas.,
417	ADP-ribosyltransferase 1	0.95	GO:0008152~metabolic process,GO:0009987~cellular process,	GO:0005623~cell,GO:0043226~organelle,GO:0044464~cell part,	GO:0003824~catalytic activity,	-	-
10057	ATP-binding cassette, sub-family C (CFTR/MRP), member 5	0.95	GO:0009987~cellular process,GO:0050896~response to stimulus,GO:0051179~localization,GO:0051234~establishment of localization,GO:0051704~multi-organism process,	GO:0005623~cell,GO:0044464~cell part,	GO:0003824~catalytic activity,GO:0005215~transporter activity,GO:0005488~binding,	hsa02010:ABC transporters,	-
9296	ATPase, H+ transporting, lysosomal 14kDa, V1 subunit F	0.95	GO:0008152~metabolic process,GO:0009987~cellular process,GO:0051179~localization,GO:0051234~establishment of localization,	GO:0005623~cell,GO:0032991~macromolecular complex,GO:0043226~organelle,GO:0044422~organelle part,GO:0044464~cell part,	GO:0003824~catalytic activity,GO:0005215~transporter activity,GO:0005488~binding,	hsa00190:Oxidative phosphorylation,hsa05110:Vibrio cholerae infection,hsa05120:Epithelial cell signaling in Helicobacter pylori infection,	-
475	ATX1 antioxidant protein 1 homolog (yeast)	0.95	GO:0009987~cellular process,GO:0050896~response to stimulus,GO:0051179~localization,GO:0051234~establishment of localization,GO:0065007~biological regulation,	GO:0005623~cell,GO:0044464~cell part,	GO:0005488~binding,GO:0016530~metallochaperone activity,	-	Ubiquitous.,
57396	CDC-like kinase 4	0.95	GO:0008152~metabolic process,GO:0009987~cellular process,	GO:0005623~cell,GO:0043226~organelle,GO:0044464~cell part,	GO:0003824~catalytic activity,GO:0005488~binding,	-	Expressed in liver, kidney, heart, muscle and brain.,
9093	DnaJ (Hsp40) homolog, subfamily A, member 3	0.95	GO:0002376~immune system process,GO:0008152~metabolic process,GO:0009987~cellular process,GO:0016043~cellular component organization,GO:0016265~death,GO:0032501~multicellular organismal process,GO:0032502~developmental process,GO:0050896~response to stimulus,GO:0065007~biological regulation,	GO:0005623~cell,GO:0031974~membrane-enclosed lumen,GO:0032991~macromolecular complex,GO:0043226~organelle,GO:0044422~organelle part,GO:0044464~cell part,	GO:0005488~binding,GO:0030234~enzyme regulator activity,	-	-
11337	GABA(A) receptor-associated protein	0.95	GO:0009987~cellular process,GO:0016043~cellular component organization,GO:0032501~multicellular organismal process,GO:0051179~localization,GO:0051234~establishment of localization,	GO:0005623~cell,GO:0032991~macromolecular complex,GO:0043226~organelle,GO:0044422~organelle part,GO:0044464~cell part,	GO:0005488~binding,GO:0060089~molecular transducer activity,	hsa04140:Regulation of autophagy,	Heart, brain, placenta, liver, skeletal muscle, kidney and pancreas.,
54676	GTP binding protein 2	0.95	GO:0065007~biological regulation,	-	GO:0003824~catalytic activity,GO:0005488~binding,	-	-
9908	GTPase activating protein (SH3 domain) binding protein 2	0.95	GO:0009987~cellular process,GO:0051179~localization,GO:0051234~establishment of localization,GO:0065007~biological regulation,	GO:0005623~cell,GO:0044464~cell part,	GO:0005198~structural molecule activity,GO:0005488~binding,	-	-
8649	MAPK scaffold protein 1	0.95	GO:0008152~metabolic process,GO:0009987~cellular process,GO:0065007~biological regulation,	GO:0005623~cell,GO:0043226~organelle,GO:0044464~cell part,	GO:0003824~catalytic activity,GO:0005488~binding,GO:0030234~enzyme regulator activity,	hsa04010:MAPK signaling pathway,	-
4718	NADH dehydrogenase (ubiquinone) 1, subcomplex unknown, 2, 14.5kDa	0.95	GO:0008152~metabolic process,GO:0009987~cellular process,GO:0051179~localization,GO:0051234~establishment of localization,	GO:0005623~cell,GO:0031975~envelope,GO:0032991~macromolecular complex,GO:0043226~organelle,GO:0044422~organelle part,GO:0044464~cell part,	GO:0003824~catalytic activity,	hsa00190:Oxidative phosphorylation,hsa05010:Alzheimer's disease,hsa05012:Parkinson's disease,hsa05016:Huntington's disease,	-
5870	RAB6C, member RAS oncogene family; RAB6A, member RAS oncogene family; hypothetical LOC100130819; RAB6C-like	0.95	GO:0008152~metabolic process,GO:0009987~cellular process,GO:0050896~response to stimulus,GO:0051179~localization,GO:0051234~establishment of localization,GO:0065007~biological regulation,	GO:0005623~cell,GO:0043226~organelle,GO:0044464~cell part,	GO:0003824~catalytic activity,GO:0005488~binding,	-	-
51389	RWD domain containing 1-like 1; RWD domain containing 1	0.95	-	-	GO:0005488~binding,	-	-
64121	Ras-related GTP binding C	0.95	GO:0008152~metabolic process,GO:0009987~cellular process,GO:0016265~death,GO:0040007~growth,GO:0065007~biological regulation,	GO:0005623~cell,GO:0043226~organelle,GO:0044464~cell part,	GO:0003824~catalytic activity,GO:0005488~binding,	-	-
55209	SET domain containing 5	0.95	-	-	-	-	-
8848	TSC22 domain family, member 1	0.95	GO:0008152~metabolic process,GO:0009987~cellular process,GO:0065007~biological regulation,	GO:0005623~cell,GO:0043226~organelle,GO:0044464~cell part,	GO:0005488~binding,GO:0030528~transcription regulator activity,	-	Widely expressed in fetal and adult tissues.,
26118	WD repeat and SOCS box-containing 1	0.95	GO:0008152~metabolic process,GO:0009987~cellular process,GO:0065007~biological regulation,	GO:0005623~cell,GO:0044464~cell part,	GO:0003824~catalytic activity,GO:0005488~binding,	-	-
60	actin, beta	0.95	GO:0009987~cellular process,GO:0016043~cellular component organization,GO:0032501~multicellular organismal process,GO:0032502~developmental process,GO:0050896~response to stimulus,	GO:0005623~cell,GO:0031974~membrane-enclosed lumen,GO:0032991~macromolecular complex,GO:0043226~organelle,GO:0044422~organelle part,GO:0044464~cell part,	GO:0005198~structural molecule activity,GO:0005488~binding,	hsa04510:Focal adhesion,hsa04520:Adherens junction,hsa04530:Tight junction,hsa04670:Leukocyte transendothelial migration,hsa04810:Regulation of actin cytoskeleton,hsa05110:Vibrio cholerae infection,hsa05130:Pathogenic Escherichia coli infection,hsa05410:Hypertrophic cardiomyopathy (HCM),hsa05412:Arrhythmogenic right ventricular cardiomyopathy (ARVC),hsa05414:Dilated cardiomyopathy,hsa05416:Viral …	-
92	activin A receptor, type IIA	0.95	GO:0000003~reproduction,GO:0008152~metabolic process,GO:0009987~cellular process,GO:0022414~reproductive process,GO:0032501~multicellular organismal process,GO:0032502~developmental process,GO:0051704~multi-organism process,GO:0065007~biological regulation,	GO:0005623~cell,GO:0032991~macromolecular complex,GO:0044464~cell part,	GO:0003824~catalytic activity,GO:0005488~binding,GO:0060089~molecular transducer activity,	hsa04060:Cytokine-cytokine receptor interaction,hsa04350:TGF-beta signaling pathway,	-
275	aminomethyltransferase	0.95	GO:0008152~metabolic process,GO:0009987~cellular process,	GO:0005623~cell,GO:0043226~organelle,GO:0044464~cell part,	GO:0003824~catalytic activity,	hsa00260:Glycine, serine and threonine metabolism,hsa00670:One carbon pool by folate,hsa00910:Nitrogen metabolism,	-
55082	arginine and glutamate rich 1	0.95	-	-	-	-	-
60370	arginine vasopressin-induced 1	0.95	GO:0009987~cellular process,	-	-	-	-
25814	ataxin 10	0.95	GO:0009987~cellular process,GO:0016043~cellular component organization,GO:0016265~death,GO:0032501~multicellular organismal process,GO:0032502~developmental process,	GO:0005623~cell,GO:0044464~cell part,	GO:0005488~binding,	-	-
801	calmodulin 3 (phosphorylase kinase, delta); calmodulin 2 (phosphorylase kinase, delta); calmodulin 1 (phosphorylase kinase, delta)	0.95	GO:0009987~cellular process,GO:0050896~response to stimulus,GO:0065007~biological regulation,	GO:0005576~extracellular region,GO:0005623~cell,GO:0031974~membrane-enclosed lumen,GO:0032991~macromolecular complex,GO:0043226~organelle,GO:0044422~organelle part,GO:0044464~cell part,	GO:0003824~catalytic activity,GO:0005488~binding,	hsa04020:Calcium signaling pathway,hsa04070:Phosphatidylinositol signaling system,hsa04114:Oocyte meiosis,hsa04270:Vascular smooth muscle contraction,hsa04720:Long-term potentiation,hsa04722:Neurotrophin signaling pathway,hsa04740:Olfactory transduction,hsa04910:Insulin signaling pathway,hsa04912:GnRH signaling pathway,hsa04916:Melanogenesis,hsa05010:Alzheimer's disease,hsa05214:Glioma,	-
997	cell division cycle 34 homolog (S. cerevisiae)	0.95	GO:0008152~metabolic process,GO:0009987~cellular process,GO:0065007~biological regulation,	GO:0005623~cell,GO:0043226~organelle,GO:0044464~cell part,	GO:0003824~catalytic activity,GO:0005488~binding,	hsa04120:Ubiquitin mediated proteolysis,	-
22948	chaperonin containing TCP1, subunit 5 (epsilon)	0.95	GO:0008152~metabolic process,GO:0009987~cellular process,	GO:0005623~cell,GO:0031974~membrane-enclosed lumen,GO:0032991~macromolecular complex,GO:0043226~organelle,GO:0044422~organelle part,GO:0044464~cell part,	GO:0005488~binding,	-	-
51374	chromosome 2 open reading frame 28	0.95	-	GO:0005623~cell,GO:0044464~cell part,	-	-	Weakly expressed in hematopoietic cell lines.,
1153	cold inducible RNA binding protein	0.95	GO:0050896~response to stimulus,	GO:0005623~cell,GO:0031974~membrane-enclosed lumen,GO:0043226~organelle,GO:0044422~organelle part,GO:0044464~cell part,	GO:0005488~binding,	-	-
57175	coronin, actin binding protein, 1B	0.95	-	GO:0005623~cell,GO:0043226~organelle,GO:0044464~cell part,	GO:0005488~binding,	-	-
8655	dynein, light chain, LC8-type 1	0.95	GO:0000003~reproduction,GO:0009987~cellular process,GO:0016043~cellular component organization,GO:0016265~death,GO:0022414~reproductive process,GO:0032501~multicellular organismal process,GO:0032502~developmental process,GO:0065007~biological regulation,	GO:0005623~cell,GO:0032991~macromolecular complex,GO:0043226~organelle,GO:0044422~organelle part,GO:0044464~cell part,	GO:0003824~catalytic activity,GO:0005488~binding,	-	Ubiquitous.,
1964	eukaryotic translation initiation factor 1A, X-linked	0.95	GO:0008152~metabolic process,GO:0009987~cellular process,	GO:0005623~cell,GO:0044464~cell part,	GO:0005488~binding,	-	-
728689	eukaryotic translation initiation factor 3, subunit C-like	0.95	GO:0008152~metabolic process,GO:0009987~cellular process,	GO:0005623~cell,GO:0032991~macromolecular complex,GO:0044464~cell part,	GO:0005488~binding,	-	-
27335	eukaryotic translation initiation factor 3, subunit K	0.95	GO:0008152~metabolic process,GO:0009987~cellular process,GO:0065007~biological regulation,	GO:0005623~cell,GO:0032991~macromolecular complex,GO:0043226~organelle,GO:0044464~cell part,	GO:0005488~binding,	-	Ubiquitous, with the highest levels of expression in brain, testis and kidney.,
55793	family with sequence similarity 63, member A	0.95	-	-	GO:0005488~binding,	-	-
51647	family with sequence similarity 96, member B	0.95	-	-	GO:0005488~binding,	-	-
2961	general transcription factor IIE, polypeptide 2, beta 34kDa	0.95	GO:0008152~metabolic process,GO:0009987~cellular process,GO:0016043~cellular component organization,GO:0044085~cellular component biogenesis,GO:0065007~biological regulation,	GO:0005623~cell,GO:0031974~membrane-enclosed lumen,GO:0032991~macromolecular complex,GO:0043226~organelle,GO:0044422~organelle part,GO:0044464~cell part,	GO:0005488~binding,GO:0030528~transcription regulator activity,	hsa03022:Basal transcription factors,	-
26205	glucocorticoid modulatory element binding protein 2	0.95	GO:0008152~metabolic process,GO:0009987~cellular process,GO:0065007~biological regulation,	GO:0005623~cell,GO:0043226~organelle,GO:0044464~cell part,	GO:0005488~binding,GO:0030528~transcription regulator activity,	-	Expressed in peripheral blood lymphocytes and fetal liver. Expressed preferentially in reproductive and/or developmentally important cells, such as testis, placenta, bone marrow and fetal tissues.,
79709	glycosyltransferase 25 domain containing 1	0.95	GO:0008152~metabolic process,GO:0009987~cellular process,	GO:0005623~cell,GO:0031974~membrane-enclosed lumen,GO:0043226~organelle,GO:0044422~organelle part,GO:0044464~cell part,	GO:0003824~catalytic activity,	-	-
2776	guanine nucleotide binding protein (G protein), q polypeptide	0.95	GO:0008152~metabolic process,GO:0009987~cellular process,GO:0032501~multicellular organismal process,GO:0032502~developmental process,GO:0043473~pigmentation,GO:0050896~response to stimulus,GO:0065007~biological regulation,	GO:0005623~cell,GO:0044464~cell part,	GO:0003824~catalytic activity,GO:0005488~binding,GO:0060089~molecular transducer activity,	hsa04020:Calcium signaling pathway,hsa04270:Vascular smooth muscle contraction,hsa04540:Gap junction,hsa04720:Long-term potentiation,hsa04730:Long-term depression,hsa04912:GnRH signaling pathway,hsa04916:Melanogenesis,hsa05010:Alzheimer's disease,hsa05016:Huntington's disease,	Predominantly expressed in ovary, prostate, testis and colon.,
8925	hect (homologous to the E6-AP (UBE3A) carboxyl terminus) domain and RCC1 (CHC1)-like domain (RLD) 1	0.95	GO:0008152~metabolic process,GO:0009987~cellular process,GO:0051179~localization,GO:0051234~establishment of localization,	GO:0005623~cell,GO:0043226~organelle,GO:0044464~cell part,	GO:0003824~catalytic activity,GO:0030234~enzyme regulator activity,	hsa04120:Ubiquitin mediated proteolysis,	Widely expressed.,
9324	high mobility group nucleosomal binding domain 3	0.95	-	GO:0005623~cell,GO:0043226~organelle,GO:0044422~organelle part,GO:0044464~cell part,	GO:0005488~binding,	-	Abundantly expressed in kidney, skeletal muscle and heart. Lower levels found in lung, liver and pancreas.,
3460	interferon gamma receptor 2 (interferon gamma transducer 1)	0.95	GO:0050896~response to stimulus,GO:0051704~multi-organism process,	GO:0005623~cell,GO:0043226~organelle,GO:0044464~cell part,	GO:0005488~binding,GO:0060089~molecular transducer activity,	hsa04060:Cytokine-cytokine receptor interaction,hsa04630:Jak-STAT signaling pathway,hsa04650:Natural killer cell mediated cytotoxicity,	-
26020	low density lipoprotein receptor-related protein 10	0.95	GO:0008152~metabolic process,GO:0009987~cellular process,GO:0016043~cellular component organization,GO:0051179~localization,GO:0051234~establishment of localization,	GO:0005623~cell,GO:0044464~cell part,	GO:0005488~binding,GO:0060089~molecular transducer activity,	-	Expressed in blood leukocyte, lung, placenta, small intestine, liver, kidney, spleen, thymus, colon, skeletal muscle and heart.,
8242	lysine (K)-specific demethylase 5C	0.95	GO:0008152~metabolic process,GO:0009987~cellular process,GO:0016043~cellular component organization,GO:0065007~biological regulation,	GO:0005623~cell,GO:0043226~organelle,GO:0044464~cell part,	GO:0003824~catalytic activity,GO:0005488~binding,	-	-
3105	major histocompatibility complex, class I, A	0.95	GO:0002376~immune system process,GO:0050896~response to stimulus,GO:0051704~multi-organism process,	GO:0005623~cell,GO:0032991~macromolecular complex,GO:0043226~organelle,GO:0044422~organelle part,GO:0044464~cell part,	GO:0005488~binding,GO:0060089~molecular transducer activity,	hsa04144:Endocytosis,hsa04514:Cell adhesion molecules (CAMs),hsa04612:Antigen processing and presentation,hsa04650:Natural killer cell mediated cytotoxicity,hsa04940:Type I diabetes mellitus,hsa05320:Autoimmune thyroid disease,hsa05330:Allograft rejection,hsa05332:Graft-versus-host disease,hsa05416:Viral myocarditis,	-
4200	malic enzyme 2, NAD(+)-dependent, mitochondrial	0.95	GO:0008152~metabolic process,GO:0009987~cellular process,	GO:0005623~cell,GO:0031974~membrane-enclosed lumen,GO:0043226~organelle,GO:0044422~organelle part,GO:0044464~cell part,	GO:0003824~catalytic activity,GO:0005488~binding,GO:0009055~electron carrier activity,	hsa00620:Pyruvate metabolism,	-
64419	myotubularin related protein 14	0.95	GO:0008152~metabolic process,GO:0009987~cellular process,	GO:0005623~cell,GO:0044464~cell part,	GO:0003824~catalytic activity,	-	-
10482	nuclear RNA export factor 1	0.95	GO:0009987~cellular process,GO:0051179~localization,GO:0051234~establishment of localization,GO:0051704~multi-organism process,	GO:0005623~cell,GO:0031974~membrane-enclosed lumen,GO:0031975~envelope,GO:0032991~macromolecular complex,GO:0043226~organelle,GO:0044422~organelle part,GO:0044464~cell part,	GO:0005215~transporter activity,GO:0005488~binding,	-	Expressed ubiquitously.,
79707	nucleolar protein 9	0.95	-	GO:0005623~cell,GO:0031974~membrane-enclosed lumen,GO:0043226~organelle,GO:0044422~organelle part,GO:0044464~cell part,	-	-	-
5018	oxidase (cytochrome c) assembly 1-like	0.95	GO:0008152~metabolic process,GO:0009987~cellular process,GO:0016043~cellular component organization,GO:0044085~cellular component biogenesis,GO:0051179~localization,GO:0065007~biological regulation,	GO:0005623~cell,GO:0031975~envelope,GO:0032991~macromolecular complex,GO:0043226~organelle,GO:0044422~organelle part,GO:0044464~cell part,	-	hsa03060:Protein export,	-
23612	pleckstrin homology-like domain, family A, member 3	0.95	GO:0009987~cellular process,GO:0016265~death,GO:0032502~developmental process,GO:0050896~response to stimulus,GO:0065007~biological regulation,	GO:0005623~cell,GO:0044464~cell part,	GO:0005488~binding,	-	Widely expressed with lowest expression in liver and spleen.,
1912	polyhomeotic homolog 2 (Drosophila)	0.95	GO:0032501~multicellular organismal process,GO:0032502~developmental process,	GO:0005623~cell,GO:0043226~organelle,GO:0044464~cell part,	GO:0005488~binding,	-	-
27345	potassium large conductance calcium-activated channel, subfamily M, beta member 4	0.95	GO:0009987~cellular process,GO:0032501~multicellular organismal process,GO:0050896~response to stimulus,GO:0051179~localization,GO:0051234~establishment of localization,GO:0065007~biological regulation,	GO:0005623~cell,GO:0032991~macromolecular complex,GO:0044464~cell part,	GO:0005215~transporter activity,GO:0005488~binding,	hsa04270:Vascular smooth muscle contraction,	Predominantly expressed in brain. In brain, it is expressed in the cerebellum, cerebral cortex, medulla, spinal cord, occipital pole, frontal lobe, temporal lobe, putamen, amygdala, caudate nucleus, corpus callosum, hippocampus, substantia nigra and thalamus. Weakly or not expressed in other tissues.,
5202	prefoldin subunit 2	0.95	GO:0008152~metabolic process,GO:0009987~cellular process,	GO:0005623~cell,GO:0032991~macromolecular complex,GO:0044464~cell part,	GO:0005488~binding,	-	-
23521	ribosomal protein L13a pseudogene 7; ribosomal protein L13a pseudogene 5; ribosomal protein L13a pseudogene 16; ribosomal protein L13a; ribosomal protein L13a pseudogene 18	0.95	GO:0008152~metabolic process,GO:0009987~cellular process,	GO:0005623~cell,GO:0032991~macromolecular complex,GO:0043226~organelle,GO:0044422~organelle part,GO:0044464~cell part,	GO:0005198~structural molecule activity,	hsa03010:Ribosome,	-
3188	ribosomal protein L36a pseudogene 51; ribosomal protein L36a pseudogene 37; ribosomal protein L36a pseudogene 49; heterogeneous nuclear ribonucleoprotein H2 (H'); ribosomal protein L36a	0.95	GO:0008152~metabolic process,GO:0009987~cellular process,	GO:0005623~cell,GO:0031974~membrane-enclosed lumen,GO:0032991~macromolecular complex,GO:0043226~organelle,GO:0044422~organelle part,GO:0044464~cell part,	GO:0005198~structural molecule activity,GO:0005488~binding,	hsa03010:Ribosome,	Expressed ubiquitously.,
6129	ribosomal protein L7 pseudogene 26; ribosomal protein L7 pseudogene 16; ribosomal protein L7; ribosomal protein L7 pseudogene 32; ribosomal protein L7 pseudogene 23; ribosomal protein L7 pseudogene 24; ribosomal protein L7 pseudogene 20	0.95	GO:0008152~metabolic process,GO:0009987~cellular process,GO:0044085~cellular component biogenesis,	GO:0005623~cell,GO:0032991~macromolecular complex,GO:0043226~organelle,GO:0044422~organelle part,GO:0044464~cell part,	GO:0005198~structural molecule activity,GO:0005488~binding,GO:0030528~transcription regulator activity,	hsa03010:Ribosome,	-
6222	ribosomal protein S18 pseudogene 12; ribosomal protein S18 pseudogene 5; ribosomal protein S18	0.95	GO:0008152~metabolic process,GO:0009987~cellular process,	GO:0005623~cell,GO:0032991~macromolecular complex,GO:0043226~organelle,GO:0044422~organelle part,GO:0044464~cell part,	GO:0005198~structural molecule activity,GO:0005488~binding,	hsa03010:Ribosome,	-
6233	ribosomal protein S27a pseudogene 12; ribosomal protein S27a; ribosomal protein S27a pseudogene 11; ribosomal protein S27a pseudogene 16	0.95	GO:0008152~metabolic process,GO:0009987~cellular process,GO:0016043~cellular component organization,GO:0016265~death,GO:0032501~multicellular organismal process,GO:0032502~developmental process,GO:0065007~biological regulation,	GO:0005623~cell,GO:0031974~membrane-enclosed lumen,GO:0032991~macromolecular complex,GO:0043226~organelle,GO:0044422~organelle part,GO:0044464~cell part,	GO:0005198~structural molecule activity,GO:0005488~binding,GO:0030528~transcription regulator activity,	hsa03010:Ribosome,	-
6176	ribosomal protein, large, P1	0.95	GO:0008152~metabolic process,GO:0009987~cellular process,	GO:0005623~cell,GO:0032991~macromolecular complex,GO:0043226~organelle,GO:0044422~organelle part,GO:0044464~cell part,	GO:0005198~structural molecule activity,GO:0005488~binding,	hsa03010:Ribosome,	-
6015	ring finger protein 1	0.95	GO:0008152~metabolic process,GO:0009987~cellular process,GO:0016043~cellular component organization,GO:0032501~multicellular organismal process,GO:0032502~developmental process,GO:0065007~biological regulation,	GO:0005623~cell,GO:0031974~membrane-enclosed lumen,GO:0032991~macromolecular complex,GO:0043226~organelle,GO:0044422~organelle part,GO:0044464~cell part,	GO:0003824~catalytic activity,GO:0005488~binding,GO:0030528~transcription regulator activity,GO:0060089~molecular transducer activity,	-	-
22838	ring finger protein 44	0.95	-	-	GO:0005488~binding,	-	-
9978	ring-box 1	0.95	GO:0008152~metabolic process,GO:0009987~cellular process,GO:0050896~response to stimulus,	GO:0005623~cell,GO:0032991~macromolecular complex,GO:0043226~organelle,GO:0044464~cell part,	GO:0003824~catalytic activity,GO:0005488~binding,	hsa03420:Nucleotide excision repair,hsa04110:Cell cycle,hsa04114:Oocyte meiosis,hsa04120:Ubiquitin mediated proteolysis,hsa04310:Wnt signaling pathway,hsa04350:TGF-beta signaling pathway,hsa05200:Pathways in cancer,hsa05211:Renal cell carcinoma,	Widely expressed.,
10955	serine incorporator 3	0.95	GO:0065007~biological regulation,	GO:0005623~cell,GO:0043226~organelle,GO:0044464~cell part,	GO:0005488~binding,	-	Ubiquitous. Expression levels were increased fourfold to tenfold in lung tumor tissues compared with normal pulmonary tissues.,
23012	serine/threonine kinase 38 like	0.95	GO:0008152~metabolic process,GO:0009987~cellular process,GO:0065007~biological regulation,	GO:0005623~cell,GO:0043226~organelle,GO:0044464~cell part,	GO:0003824~catalytic activity,GO:0005488~binding,	-	Ubiquitously expressed with highest levels observed in the thymus.,
6477	seven in absentia homolog 1 (Drosophila)	0.95	GO:0000003~reproduction,GO:0008152~metabolic process,GO:0009987~cellular process,GO:0016043~cellular component organization,GO:0016265~death,GO:0022414~reproductive process,GO:0032501~multicellular organismal process,GO:0032502~developmental process,	GO:0005623~cell,GO:0043226~organelle,GO:0044456~synapse part,GO:0044464~cell part,GO:0045202~synapse,	GO:0003824~catalytic activity,GO:0005488~binding,	hsa04115:p53 signaling pathway,hsa04120:Ubiquitin mediated proteolysis,hsa04310:Wnt signaling pathway,	Widely expressed at low level. Down-regulated in advanced hepatocellular carcinomas.,
6731	signal recognition particle 72kDa	0.95	GO:0009987~cellular process,GO:0050896~response to stimulus,GO:0051179~localization,GO:0051234~establishment of localization,	GO:0005623~cell,GO:0032991~macromolecular complex,GO:0044464~cell part,	GO:0005488~binding,	hsa03060:Protein export,	-
1974	similar to eukaryotic translation initiation factor 4A2; eukaryotic translation initiation factor 4A, isoform 2	0.95	GO:0008152~metabolic process,GO:0009987~cellular process,GO:0051704~multi-organism process,GO:0065007~biological regulation,	GO:0005623~cell,GO:0032991~macromolecular complex,GO:0044464~cell part,	GO:0003824~catalytic activity,GO:0005488~binding,	-	-
6628	small nuclear ribonucleoprotein polypeptides B and B1	0.95	GO:0008152~metabolic process,GO:0009987~cellular process,GO:0016043~cellular component organization,GO:0044085~cellular component biogenesis,	GO:0005623~cell,GO:0031974~membrane-enclosed lumen,GO:0032991~macromolecular complex,GO:0043226~organelle,GO:0044422~organelle part,GO:0044464~cell part,	GO:0005488~binding,	hsa03040:Spliceosome,hsa05322:Systemic lupus erythematosus,	-
26503	solute carrier family 17 (anion/sugar transporter), member 5	0.95	GO:0009987~cellular process,GO:0051179~localization,GO:0051234~establishment of localization,	GO:0005623~cell,GO:0043226~organelle,GO:0044422~organelle part,GO:0044464~cell part,	GO:0005215~transporter activity,	hsa04142:Lysosome,	Found in fetal lung and small intestine, and at lower level in fetal skin and muscle. In the adult, detected in placenta, kidney and pancreas. Abundant in the endothelial cells of tumors from ovary, colon, breast and lung, but is not detected in endothelial cells from the corresponding normal tissues.,
788	solute carrier family 25 (carnitine/acylcarnitine translocase), member 20	0.95	GO:0009987~cellular process,GO:0051179~localization,GO:0051234~establishment of localization,GO:0065007~biological regulation,	GO:0005623~cell,GO:0031975~envelope,GO:0043226~organelle,GO:0044422~organelle part,GO:0044464~cell part,	GO:0005215~transporter activity,GO:0005488~binding,	-	-
8723	sorting nexin 4	0.95	GO:0009987~cellular process,GO:0016043~cellular component organization,GO:0051179~localization,GO:0051234~establishment of localization,	GO:0005623~cell,GO:0044464~cell part,	GO:0005488~binding,	-	-
10262	splicing factor 3b, subunit 4, 49kDa	0.95	GO:0008152~metabolic process,GO:0009987~cellular process,	GO:0005623~cell,GO:0032991~macromolecular complex,GO:0043226~organelle,GO:0044422~organelle part,GO:0044464~cell part,	GO:0005488~binding,	hsa03040:Spliceosome,	-
8683	splicing factor, arginine/serine-rich 9	0.95	GO:0008152~metabolic process,GO:0009987~cellular process,GO:0016043~cellular component organization,GO:0044085~cellular component biogenesis,	GO:0005623~cell,GO:0043226~organelle,GO:0044464~cell part,	GO:0005488~binding,	hsa03040:Spliceosome,	Expressed at high levels in the heart, kidney, pancreas and placenta, and at lower levels in the brain, liver, lung and skeletal muscle.,
255812	succinate dehydrogenase complex, subunit A, flavoprotein pseudogene 1	0.95	-	-	-	-	-
54902	tetratricopeptide repeat domain 19	0.95	-	-	GO:0005488~binding,	-	-
7267	tetratricopeptide repeat domain 3; tetratricopeptide repeat domain 3-like	0.95	GO:0009987~cellular process,GO:0032501~multicellular organismal process,GO:0032502~developmental process,GO:0050896~response to stimulus,GO:0065007~biological regulation,	GO:0005623~cell,GO:0043226~organelle,GO:0044464~cell part,	GO:0005488~binding,	-	Found in all tissues examined.,
10628	thioredoxin interacting protein	0.95	GO:0008152~metabolic process,GO:0009987~cellular process,GO:0032501~multicellular organismal process,GO:0032502~developmental process,GO:0050896~response to stimulus,GO:0065007~biological regulation,	GO:0005623~cell,GO:0031974~membrane-enclosed lumen,GO:0031975~envelope,GO:0043226~organelle,GO:0044422~organelle part,GO:0044464~cell part,	GO:0005488~binding,GO:0030234~enzyme regulator activity,	-	-
7114	thymosin-like 2 (pseudogene); thymosin-like 1 (pseudogene); thymosin beta 4, X-linked	0.95	GO:0009987~cellular process,GO:0016043~cellular component organization,GO:0051179~localization,GO:0065007~biological regulation,	GO:0005623~cell,GO:0043226~organelle,GO:0044464~cell part,	GO:0005488~binding,	hsa04810:Regulation of actin cytoskeleton,	-
7043	transforming growth factor, beta 3	0.95	GO:0000003~reproduction,GO:0008152~metabolic process,GO:0009987~cellular process,GO:0016043~cellular component organization,GO:0022414~reproductive process,GO:0032501~multicellular organismal process,GO:0032502~developmental process,GO:0040007~growth,GO:0048511~rhythmic process,GO:0050896~response to stimulus,GO:0051179~localization,GO:0051234~establishment of localization,GO:0051704~multi-organi…	GO:0005576~extracellular region,GO:0005623~cell,GO:0031974~membrane-enclosed lumen,GO:0043226~organelle,GO:0044421~extracellular region part,GO:0044422~organelle part,GO:0044464~cell part,	GO:0005488~binding,	hsa04010:MAPK signaling pathway,hsa04060:Cytokine-cytokine receptor interaction,hsa04110:Cell cycle,hsa04350:TGF-beta signaling pathway,hsa04672:Intestinal immune network for IgA production,hsa05200:Pathways in cancer,hsa05210:Colorectal cancer,hsa05211:Renal cell carcinoma,hsa05212:Pancreatic cancer,hsa05220:Chronic myeloid leukemia,hsa05410:Hypertrophic cardiomyopathy (HCM),hsa05414:Dilated car…	-
26520	translocase of inner mitochondrial membrane 9 homolog (yeast)	0.95	GO:0009987~cellular process,GO:0016043~cellular component organization,GO:0032501~multicellular organismal process,GO:0051179~localization,GO:0051234~establishment of localization,	GO:0005623~cell,GO:0031974~membrane-enclosed lumen,GO:0031975~envelope,GO:0032991~macromolecular complex,GO:0043226~organelle,GO:0044422~organelle part,GO:0044464~cell part,	GO:0005488~binding,	-	Ubiquitous, with highest expression in heart, kidney, liver and skeletal muscle.,
9868	translocase of outer mitochondrial membrane 70 homolog A (S. cerevisiae)	0.95	GO:0009987~cellular process,GO:0016043~cellular component organization,GO:0051179~localization,GO:0051234~establishment of localization,	GO:0005623~cell,GO:0031975~envelope,GO:0032991~macromolecular complex,GO:0043226~organelle,GO:0044422~organelle part,GO:0044464~cell part,	GO:0005215~transporter activity,GO:0005488~binding,	-	-
79188	transmembrane protein 43	0.95	-	GO:0005623~cell,GO:0043226~organelle,GO:0044464~cell part,	-	-	-
79639	transmembrane protein 53	0.95	-	GO:0005623~cell,GO:0043226~organelle,GO:0044464~cell part,	-	-	-
29978	ubiquilin 2	0.95	-	GO:0005623~cell,GO:0043226~organelle,GO:0044464~cell part,	GO:0005488~binding,	-	-
7311	ubiquitin A-52 residue ribosomal protein fusion product 1	0.95	GO:0008152~metabolic process,GO:0009987~cellular process,GO:0016043~cellular component organization,GO:0016265~death,GO:0032501~multicellular organismal process,GO:0032502~developmental process,GO:0065007~biological regulation,	GO:0005623~cell,GO:0031974~membrane-enclosed lumen,GO:0032991~macromolecular complex,GO:0043226~organelle,GO:0044422~organelle part,GO:0044464~cell part,	GO:0005198~structural molecule activity,GO:0005488~binding,GO:0030528~transcription regulator activity,	hsa03010:Ribosome,	-
51465	ubiquitin-conjugating enzyme E2, J1 (UBC6 homolog, yeast)	0.95	GO:0008152~metabolic process,GO:0009987~cellular process,GO:0065007~biological regulation,	GO:0005623~cell,GO:0043226~organelle,GO:0044464~cell part,	GO:0003824~catalytic activity,GO:0005488~binding,	hsa04120:Ubiquitin mediated proteolysis,hsa05012:Parkinson's disease,	-
9246	ubiquitin-conjugating enzyme E2L 6	0.95	GO:0008152~metabolic process,GO:0009987~cellular process,GO:0065007~biological regulation,	-	GO:0003824~catalytic activity,GO:0005488~binding,	hsa04120:Ubiquitin mediated proteolysis,hsa05012:Parkinson's disease,	-
7342	upstream binding protein 1 (LBP-1a)	0.95	GO:0000003~reproduction,GO:0008152~metabolic process,GO:0009987~cellular process,GO:0016032~viral reproduction,GO:0022414~reproductive process,GO:0032501~multicellular organismal process,GO:0032502~developmental process,GO:0065007~biological regulation,	GO:0005623~cell,GO:0043226~organelle,GO:0044464~cell part,	GO:0005488~binding,GO:0030528~transcription regulator activity,	-	Expressed in adrenal tissue, JEG-3, NCI-H295A, HepG2 and HeLa cell lines.,
1399	v-crk sarcoma virus CT10 oncogene homolog (avian)-like	0.95	GO:0002376~immune system process,GO:0009987~cellular process,GO:0032501~multicellular organismal process,GO:0032502~developmental process,GO:0050896~response to stimulus,GO:0065007~biological regulation,	-	GO:0003824~catalytic activity,GO:0005488~binding,GO:0060089~molecular transducer activity,	hsa04010:MAPK signaling pathway,hsa04012:ErbB signaling pathway,hsa04062:Chemokine signaling pathway,hsa04510:Focal adhesion,hsa04666:Fc gamma R-mediated phagocytosis,hsa04722:Neurotrophin signaling pathway,hsa04810:Regulation of actin cytoskeleton,hsa04910:Insulin signaling pathway,hsa05200:Pathways in cancer,hsa05211:Renal cell carcinoma,hsa05220:Chronic myeloid leukemia,	-
6293	vacuolar protein sorting 52 homolog (S. cerevisiae)	0.95	GO:0051179~localization,GO:0051234~establishment of localization,	GO:0005623~cell,GO:0043226~organelle,GO:0044464~cell part,	-	-	-
9686	vestigial like 4 (Drosophila)	0.95	GO:0008152~metabolic process,GO:0009987~cellular process,GO:0065007~biological regulation,	GO:0005623~cell,GO:0043226~organelle,GO:0044464~cell part,	-	-	-
9925	zinc finger and BTB domain containing 5	0.95	GO:0008152~metabolic process,GO:0009987~cellular process,GO:0065007~biological regulation,	GO:0005623~cell,GO:0043226~organelle,GO:0044464~cell part,	GO:0005488~binding,	-	-
7791	zyxin	0.95	GO:0009987~cellular process,GO:0022610~biological adhesion,GO:0051704~multi-organism process,GO:0065007~biological regulation,	GO:0005623~cell,GO:0043226~organelle,GO:0044422~organelle part,GO:0044464~cell part,	GO:0005488~binding,	hsa04510:Focal adhesion,	-
731901	-	0.95	-	-	-	-	-
471	5-aminoimidazole-4-carboxamide ribonucleotide formyltransferase/IMP cyclohydrolase	0.94	GO:0008152~metabolic process,GO:0009987~cellular process,GO:0032501~multicellular organismal process,GO:0032502~developmental process,	-	GO:0003824~catalytic activity,GO:0005488~binding,	hsa00230:Purine metabolism,hsa00670:One carbon pool by folate,	-
23204	ADP-ribosylation factor-like 6 interacting protein 1	0.94	GO:0009987~cellular process,GO:0051179~localization,GO:0051234~establishment of localization,	GO:0005623~cell,GO:0032991~macromolecular complex,GO:0043226~organelle,GO:0044422~organelle part,GO:0044464~cell part,	GO:0005488~binding,	-	Expressed in all hematopoietic cell lineages, but the highest level of expression is found in early myeloid progenitor cells. Expressed in brain, bone marrow, thymus and lung. Expressed at low level in liver, kidney and spleen. Not detected in heart.,
10097	ARP2 actin-related protein 2 homolog (yeast)	0.94	GO:0009987~cellular process,	GO:0005623~cell,GO:0032991~macromolecular complex,GO:0043226~organelle,GO:0044422~organelle part,GO:0044464~cell part,	GO:0005488~binding,	-	-
517	ATP synthase, H+ transporting, mitochondrial F0 complex, subunit C2 (subunit 9)	0.94	GO:0008152~metabolic process,GO:0009987~cellular process,GO:0051179~localization,GO:0051234~establishment of localization,	GO:0005623~cell,GO:0031975~envelope,GO:0032991~macromolecular complex,GO:0043226~organelle,GO:0044422~organelle part,GO:0044464~cell part,	GO:0005215~transporter activity,GO:0005488~binding,	hsa00190:Oxidative phosphorylation,hsa05010:Alzheimer's disease,hsa05012:Parkinson's disease,hsa05016:Huntington's disease,	-
522	ATP synthase, H+ transporting, mitochondrial F0 complex, subunit F6	0.94	GO:0008152~metabolic process,GO:0009987~cellular process,GO:0051179~localization,GO:0051234~establishment of localization,	GO:0005623~cell,GO:0031975~envelope,GO:0032991~macromolecular complex,GO:0043226~organelle,GO:0044422~organelle part,GO:0044464~cell part,	GO:0003824~catalytic activity,GO:0005215~transporter activity,	hsa00190:Oxidative phosphorylation,hsa05010:Alzheimer's disease,hsa05012:Parkinson's disease,hsa05016:Huntington's disease,	-
9550	ATPase, H+ transporting, lysosomal 13kDa, V1 subunit G1	0.94	GO:0051179~localization,GO:0051234~establishment of localization,	GO:0005623~cell,GO:0032991~macromolecular complex,GO:0043226~organelle,GO:0044422~organelle part,GO:0044464~cell part,	GO:0003824~catalytic activity,GO:0005215~transporter activity,GO:0005488~binding,	hsa00190:Oxidative phosphorylation,hsa05110:Vibrio cholerae infection,hsa05120:Epithelial cell signaling in Helicobacter pylori infection,	Ubiquitous.,
526	ATPase, H+ transporting, lysosomal 56/58kDa, V1 subunit B2	0.94	GO:0008152~metabolic process,GO:0009987~cellular process,GO:0051179~localization,GO:0051234~establishment of localization,	GO:0005623~cell,GO:0032991~macromolecular complex,GO:0043226~organelle,GO:0044464~cell part,	GO:0003824~catalytic activity,GO:0005215~transporter activity,	hsa00190:Oxidative phosphorylation,hsa05110:Vibrio cholerae infection,hsa05120:Epithelial cell signaling in Helicobacter pylori infection,	-
549	AU RNA binding protein/enoyl-Coenzyme A hydratase	0.94	GO:0008152~metabolic process,GO:0009987~cellular process,	GO:0005623~cell,GO:0043226~organelle,GO:0044464~cell part,	GO:0003824~catalytic activity,GO:0005488~binding,	hsa00280:Valine, leucine and isoleucine degradation,	-
10658	CUG triplet repeat, RNA binding protein 1	0.94	GO:0000003~reproduction,GO:0008152~metabolic process,GO:0009987~cellular process,GO:0016043~cellular component organization,GO:0022414~reproductive process,GO:0032501~multicellular organismal process,GO:0032502~developmental process,GO:0044085~cellular component biogenesis,GO:0065007~biological regulation,	GO:0005623~cell,GO:0032991~macromolecular complex,GO:0043226~organelle,GO:0044464~cell part,	GO:0005488~binding,GO:0045182~translation regulator activity,	-	Ubiquitous.,
65992	DDRGK domain containing 1	0.94	-	GO:0005576~extracellular region,	GO:0005488~binding,	-	-
10521	DEAD (Asp-Glu-Ala-Asp) box polypeptide 17	0.94	GO:0008152~metabolic process,GO:0009987~cellular process,	GO:0005623~cell,GO:0043226~organelle,GO:0044464~cell part,	GO:0003824~catalytic activity,GO:0005488~binding,	-	Ubiquitous.,
57062	DEAD (Asp-Glu-Ala-Asp) box polypeptide 24	0.94	GO:0008152~metabolic process,GO:0009987~cellular process,	GO:0005623~cell,GO:0031974~membrane-enclosed lumen,GO:0043226~organelle,GO:0044422~organelle part,GO:0044464~cell part,	GO:0003824~catalytic activity,GO:0005488~binding,	-	Ubiquitous. Most abundant in heart and brain, but with lowest levels in thymus and small intestine.,
55466	DnaJ (Hsp40) homolog, subfamily A, member 4	0.94	GO:0008152~metabolic process,GO:0009987~cellular process,	GO:0005623~cell,GO:0044464~cell part,	GO:0005488~binding,	-	-
23741	EP300 interacting inhibitor of differentiation 1	0.94	GO:0008152~metabolic process,GO:0009987~cellular process,GO:0032502~developmental process,GO:0065007~biological regulation,	GO:0005623~cell,GO:0043226~organelle,GO:0044464~cell part,	GO:0005488~binding,GO:0030234~enzyme regulator activity,GO:0030528~transcription regulator activity,	-	Widely expressed. Most abundantly expressed in heart, skeletal muscle, pancreas, brain and testis. Expressed at much lower levels in placenta and peripheral blood leukocyte. Barely detectable in lung. Also weakly expressed in lung carcinoma A549 and various leukemia cell lines.,
6468	F-box and WD repeat domain containing 4	0.94	GO:0008152~metabolic process,GO:0009987~cellular process,GO:0032501~multicellular organismal process,GO:0032502~developmental process,	GO:0005623~cell,GO:0032991~macromolecular complex,GO:0044464~cell part,	-	-	Expressed in brain, kidney, lung and liver.,
54850	F-box and leucine-rich repeat protein 12	0.94	GO:0008152~metabolic process,GO:0009987~cellular process,	GO:0005623~cell,GO:0032991~macromolecular complex,GO:0044464~cell part,	-	-	-
144699	F-box and leucine-rich repeat protein 14	0.94	GO:0008152~metabolic process,GO:0009987~cellular process,	-	-	-	-
23367	La ribonucleoprotein domain family, member 1	0.94	-	-	GO:0005488~binding,	-	-
4706	NADH dehydrogenase (ubiquinone) 1, alpha/beta subcomplex, 1, 8kDa	0.94	GO:0008152~metabolic process,GO:0009987~cellular process,GO:0051179~localization,GO:0051234~establishment of localization,	GO:0005623~cell,GO:0031974~membrane-enclosed lumen,GO:0031975~envelope,GO:0032991~macromolecular complex,GO:0043226~organelle,GO:0044422~organelle part,GO:0044464~cell part,	GO:0003824~catalytic activity,GO:0005215~transporter activity,GO:0005488~binding,	hsa00190:Oxidative phosphorylation,hsa05010:Alzheimer's disease,hsa05012:Parkinson's disease,hsa05016:Huntington's disease,	-
29789	Obg-like ATPase 1	0.94	GO:0008152~metabolic process,GO:0009987~cellular process,	GO:0005623~cell,GO:0044464~cell part,	GO:0003824~catalytic activity,GO:0005488~binding,	-	-
55274	PHD finger protein 10	0.94	GO:0008152~metabolic process,GO:0009987~cellular process,GO:0065007~biological regulation,	GO:0005623~cell,GO:0043226~organelle,GO:0044464~cell part,	GO:0005488~binding,	-	-
5901	RAN, member RAS oncogene family	0.94	GO:0000003~reproduction,GO:0008152~metabolic process,GO:0009987~cellular process,GO:0016043~cellular component organization,GO:0022414~reproductive process,GO:0032501~multicellular organismal process,GO:0032502~developmental process,GO:0051179~localization,GO:0051234~establishment of localization,GO:0051704~multi-organism process,GO:0065007~biological regulation,	GO:0005623~cell,GO:0031974~membrane-enclosed lumen,GO:0031975~envelope,GO:0032991~macromolecular complex,GO:0043226~organelle,GO:0044422~organelle part,GO:0044464~cell part,	GO:0003824~catalytic activity,GO:0005488~binding,GO:0030528~transcription regulator activity,	-	-
9138	Rho guanine nucleotide exchange factor (GEF) 1	0.94	GO:0009987~cellular process,GO:0032501~multicellular organismal process,GO:0032502~developmental process,GO:0065007~biological regulation,	GO:0005623~cell,GO:0044464~cell part,	GO:0005488~binding,GO:0030234~enzyme regulator activity,	hsa04270:Vascular smooth muscle contraction,hsa04810:Regulation of actin cytoskeleton,	Ubiquitously expressed.,
9997	SCO cytochrome oxidase deficient homolog 2 (yeast)	0.94	GO:0008152~metabolic process,GO:0009987~cellular process,GO:0016043~cellular component organization,GO:0044085~cellular component biogenesis,GO:0051179~localization,GO:0051234~establishment of localization,GO:0065007~biological regulation,	GO:0005623~cell,GO:0031975~envelope,GO:0043226~organelle,GO:0044422~organelle part,GO:0044464~cell part,	GO:0005488~binding,	-	Ubiquitous.,
6397	SEC14-like 1 (S. cerevisiae); SEC14-like 1 pseudogene	0.94	-	GO:0005623~cell,GO:0043226~organelle,GO:0044464~cell part,	GO:0005488~binding,	-	Ubiquitous.,
10427	SEC24 family, member B (S. cerevisiae)	0.94	GO:0009987~cellular process,GO:0016043~cellular component organization,GO:0051179~localization,GO:0051234~establishment of localization,	GO:0005623~cell,GO:0032991~macromolecular complex,GO:0043226~organelle,GO:0044422~organelle part,GO:0044464~cell part,	GO:0005215~transporter activity,GO:0005488~binding,	-	Expressed in fibroblasts, hepatocytes, and lymphocytes.,
11231	SEC63 homolog (S. cerevisiae)	0.94	GO:0008152~metabolic process,GO:0009987~cellular process,GO:0051179~localization,GO:0051234~establishment of localization,	GO:0005623~cell,GO:0043226~organelle,GO:0044464~cell part,	GO:0005488~binding,GO:0060089~molecular transducer activity,	-	Widely expressed, with high levels in the liver.,
23067	SET domain containing 1B	0.94	GO:0008152~metabolic process,GO:0009987~cellular process,GO:0016043~cellular component organization,GO:0065007~biological regulation,	GO:0005623~cell,GO:0031974~membrane-enclosed lumen,GO:0043226~organelle,GO:0044422~organelle part,GO:0044464~cell part,	GO:0003824~catalytic activity,GO:0005488~binding,	hsa00310:Lysine degradation,	-
6451	SH3 domain binding glutamic acid-rich protein like	0.94	-	GO:0005623~cell,GO:0043226~organelle,GO:0044464~cell part,	GO:0005488~binding,GO:0060089~molecular transducer activity,	-	Ubiquitous.,
51092	SID1 transmembrane family, member 2	0.94	-	GO:0005623~cell,GO:0044464~cell part,	-	-	-
8869	ST3 beta-galactoside alpha-2,3-sialyltransferase 5	0.94	GO:0008152~metabolic process,GO:0009987~cellular process,	GO:0005623~cell,GO:0043226~organelle,GO:0044422~organelle part,GO:0044464~cell part,	GO:0003824~catalytic activity,	hsa00604:Glycosphingolipid biosynthesis,	Ubiquitous. High expression in brain, skeletal muscle, placenta, and testis.,
10923	SUB1 homolog (S. cerevisiae)	0.94	GO:0008152~metabolic process,GO:0009987~cellular process,GO:0065007~biological regulation,	GO:0005623~cell,GO:0031974~membrane-enclosed lumen,GO:0032991~macromolecular complex,GO:0043226~organelle,GO:0044422~organelle part,GO:0044464~cell part,	GO:0005488~binding,GO:0030528~transcription regulator activity,	-	-
10906	TRAF-type zinc finger domain containing 1	0.94	-	GO:0005623~cell,GO:0044464~cell part,	GO:0005488~binding,	-	-
30851	Tax1 (human T-cell leukemia virus type I) binding protein 3	0.94	GO:0065007~biological regulation,	GO:0005623~cell,GO:0043226~organelle,GO:0044464~cell part,	GO:0005488~binding,GO:0030528~transcription regulator activity,	-	Detected in various cell lines including HeLa. Weakly expressed in peripheral blood leukocytes.,
7307	U2 small nuclear RNA auxiliary factor 1	0.94	GO:0008152~metabolic process,GO:0009987~cellular process,	GO:0005623~cell,GO:0031974~membrane-enclosed lumen,GO:0032991~macromolecular complex,GO:0043226~organelle,GO:0044422~organelle part,GO:0044464~cell part,	GO:0005488~binding,	hsa03040:Spliceosome,	-
80344	WD repeat domain 23	0.94	-	-	GO:0005488~binding,	-	-
80335	WD repeat domain 82	0.94	-	GO:0005623~cell,GO:0043226~organelle,GO:0044464~cell part,	-	-	-
23394	activity-dependent neuroprotector homeobox	0.94	GO:0008152~metabolic process,GO:0009987~cellular process,GO:0065007~biological regulation,	GO:0005576~extracellular region,GO:0005623~cell,GO:0031974~membrane-enclosed lumen,GO:0043226~organelle,GO:0044421~extracellular region part,GO:0044422~organelle part,GO:0044464~cell part,	GO:0003824~catalytic activity,GO:0005488~binding,GO:0030528~transcription regulator activity,	-	Widely expressed. Strong expression in heart, skeletal muscle, kidney and placenta. In brain, expression is stronger in the cerebellum and cortex regions. No expression detected in the colon. Strong increase of expression in colon and breast cancer tissues.,
10768	adenosylhomocysteinase-like 1	0.94	GO:0008152~metabolic process,GO:0009987~cellular process,	GO:0005623~cell,GO:0043226~organelle,GO:0044464~cell part,	GO:0003824~catalytic activity,GO:0005488~binding,	hsa00270:Cysteine and methionine metabolism,hsa00450:Selenoamino acid metabolism,	Expressed in dendritic cells.,
16	alanyl-tRNA synthetase	0.94	GO:0008152~metabolic process,GO:0009987~cellular process,GO:0032501~multicellular organismal process,GO:0032502~developmental process,GO:0050896~response to stimulus,GO:0065007~biological regulation,	GO:0005623~cell,GO:0044464~cell part,	GO:0003824~catalytic activity,GO:0005488~binding,	hsa00970:Aminoacyl-tRNA biosynthesis,	-
23152	capicua homolog (Drosophila)	0.94	GO:0008152~metabolic process,GO:0009987~cellular process,GO:0065007~biological regulation,	GO:0005623~cell,GO:0043226~organelle,GO:0044464~cell part,	GO:0005488~binding,	-	-
830	capping protein (actin filament) muscle Z-line, alpha 2	0.94	GO:0009987~cellular process,GO:0016043~cellular component organization,GO:0044085~cellular component biogenesis,GO:0065007~biological regulation,	GO:0005623~cell,GO:0032991~macromolecular complex,GO:0043226~organelle,GO:0044422~organelle part,GO:0044464~cell part,	GO:0005488~binding,	-	-
64781	ceramide kinase	0.94	GO:0008152~metabolic process,GO:0009987~cellular process,GO:0065007~biological regulation,	GO:0005623~cell,GO:0043226~organelle,GO:0044464~cell part,	GO:0003824~catalytic activity,GO:0005488~binding,	hsa00600:Sphingolipid metabolism,	High level expression in heart, brain, skeletal muscle, kidney and liver; moderate in peripheral blood leukocytes and thymus; very low in spleen, small intestine, placenta and lung.,
80017	chromosome 14 open reading frame 159	0.94	-	GO:0005623~cell,GO:0043226~organelle,GO:0044464~cell part,	-	-	-
79036	chromosome 19 open reading frame 50	0.94	-	-	GO:0005488~binding,	-	-
25920	cofactor of BRCA1	0.94	GO:0008152~metabolic process,GO:0009987~cellular process,GO:0065007~biological regulation,	GO:0005623~cell,GO:0031974~membrane-enclosed lumen,GO:0043226~organelle,GO:0044422~organelle part,GO:0044464~cell part,	GO:0005488~binding,	-	Widely expressed. Expressed in heart, brain, lung, placenta, liver, skeletal muscle, kidney and pancreas.,
10175	cornichon homolog (Drosophila)	0.94	GO:0002376~immune system process,GO:0009987~cellular process,GO:0050896~response to stimulus,GO:0051179~localization,GO:0051234~establishment of localization,GO:0065007~biological regulation,	GO:0005623~cell,GO:0043226~organelle,GO:0044422~organelle part,GO:0044464~cell part,	-	-	Highly expressed in heart, liver, skeletal muscle, pancreas, adrenal medulla and cortex, thyroid, testis, spleen, appendix, peripheral blood lymphocytes and bone marrow. Lower expression found in brain, placenta, lung, kidney, ovary, small intestine, stomach, lymph node, thymus and fetal liver.,
51379	cytokine receptor-like factor 3	0.94	-	-	-	-	Expressed in skin and squamous cell carcinoma (SCC) and in lesion actinic keratosis (AK).,
2107	eukaryotic translation termination factor 1	0.94	GO:0008152~metabolic process,GO:0009987~cellular process,GO:0016043~cellular component organization,GO:0065007~biological regulation,	GO:0005623~cell,GO:0044464~cell part,	GO:0005488~binding,	-	-
51011	fumarylacetoacetate hydrolase domain containing 2A	0.94	GO:0008152~metabolic process,	-	GO:0003824~catalytic activity,GO:0005488~binding,	-	-
2969	general transcription factor II, i; general transcription factor II, i, pseudogene	0.94	GO:0008152~metabolic process,GO:0009987~cellular process,GO:0016043~cellular component organization,GO:0044085~cellular component biogenesis,GO:0065007~biological regulation,	GO:0005623~cell,GO:0043226~organelle,GO:0044464~cell part,	GO:0005488~binding,GO:0030528~transcription regulator activity,	hsa03022:Basal transcription factors,	-
2811	glycoprotein Ib (platelet), alpha polypeptide	0.94	GO:0009987~cellular process,GO:0016043~cellular component organization,GO:0022610~biological adhesion,GO:0032501~multicellular organismal process,GO:0032502~developmental process,GO:0050896~response to stimulus,GO:0065007~biological regulation,	GO:0005623~cell,GO:0043226~organelle,GO:0044422~organelle part,GO:0044464~cell part,	GO:0005488~binding,GO:0060089~molecular transducer activity,	hsa04512:ECM-receptor interaction,hsa04640:Hematopoietic cell lineage,	-
3281	heat shock factor binding protein 1	0.94	GO:0065007~biological regulation,	GO:0005623~cell,GO:0043226~organelle,GO:0044464~cell part,	GO:0005488~binding,GO:0030528~transcription regulator activity,	-	-
23593	heme binding protein 2	0.94	-	GO:0005623~cell,GO:0043226~organelle,GO:0044464~cell part,	-	-	Detected in placenta.,
10949	heterogeneous nuclear ribonucleoprotein A0	0.94	GO:0008152~metabolic process,GO:0009987~cellular process,	GO:0005623~cell,GO:0032991~macromolecular complex,GO:0043226~organelle,GO:0044422~organelle part,GO:0044464~cell part,	GO:0005488~binding,	-	-
3192	heterogeneous nuclear ribonucleoprotein U (scaffold attachment factor A)	0.94	GO:0008152~metabolic process,GO:0009987~cellular process,GO:0065007~biological regulation,	GO:0005623~cell,GO:0032991~macromolecular complex,GO:0043226~organelle,GO:0044422~organelle part,GO:0044464~cell part,	GO:0005488~binding,	hsa03040:Spliceosome,	-
3035	histidyl-tRNA synthetase	0.94	GO:0008152~metabolic process,GO:0009987~cellular process,	GO:0005623~cell,GO:0044464~cell part,	GO:0003824~catalytic activity,GO:0005488~binding,	hsa00970:Aminoacyl-tRNA biosynthesis,	Brain, heart, liver and kidney.,
5757	hypothetical LOC728026; prothymosin, alpha; hypothetical gene supported by BC013859; prothymosin, alpha pseudogene 4 (gene sequence 112)	0.94	GO:0008152~metabolic process,GO:0009987~cellular process,	GO:0005623~cell,GO:0043226~organelle,GO:0044464~cell part,	-	-	-
3705	inositol 1,3,4-triphosphate 5/6 kinase	0.94	GO:0008152~metabolic process,GO:0009987~cellular process,GO:0065007~biological regulation,	GO:0005623~cell,GO:0044464~cell part,	GO:0003824~catalytic activity,GO:0005488~binding,	hsa00562:Inositol phosphate metabolism,hsa04070:Phosphatidylinositol signaling system,	-
10410	interferon induced transmembrane protein 3 (1-8U)	0.94	GO:0002376~immune system process,GO:0050896~response to stimulus,	GO:0005623~cell,GO:0044464~cell part,	-	-	-
3659	interferon regulatory factor 1	0.94	GO:0002376~immune system process,GO:0008152~metabolic process,GO:0009987~cellular process,GO:0032501~multicellular organismal process,GO:0032502~developmental process,GO:0065007~biological regulation,	GO:0005623~cell,GO:0043226~organelle,GO:0044464~cell part,	GO:0005488~binding,GO:0030528~transcription regulator activity,	-	-
25900	intermediate filament family orphan 1	0.94	-	GO:0005623~cell,GO:0032991~macromolecular complex,GO:0043226~organelle,GO:0044422~organelle part,GO:0044464~cell part,	-	-	Ubiquitously expressed.,
3420	isocitrate dehydrogenase 3 (NAD+) beta	0.94	GO:0008152~metabolic process,GO:0009987~cellular process,GO:0032501~multicellular organismal process,GO:0050896~response to stimulus,	GO:0005623~cell,GO:0031974~membrane-enclosed lumen,GO:0043226~organelle,GO:0044422~organelle part,GO:0044464~cell part,	GO:0003824~catalytic activity,GO:0005488~binding,GO:0009055~electron carrier activity,	hsa00020:Citrate cycle (TCA cycle),	-
23484	leptin receptor overlapping transcript-like 1	0.94	-	GO:0005623~cell,GO:0044464~cell part,	GO:0060089~molecular transducer activity,	-	Widely expressed, with highest expression in heart, testis, adrenal gland, thymus, and spleen, and lowest expression in lung and skeletal muscle.,
3135	major histocompatibility complex, class I, G	0.94	GO:0002376~immune system process,GO:0050896~response to stimulus,	GO:0005623~cell,GO:0032991~macromolecular complex,GO:0044464~cell part,	GO:0005488~binding,GO:0060089~molecular transducer activity,	hsa04144:Endocytosis,hsa04514:Cell adhesion molecules (CAMs),hsa04612:Antigen processing and presentation,hsa04650:Natural killer cell mediated cytotoxicity,hsa04940:Type I diabetes mellitus,hsa05320:Autoimmune thyroid disease,hsa05330:Allograft rejection,hsa05332:Graft-versus-host disease,hsa05416:Viral myocarditis,	Expression of HLAG seems to be restricted to eye cells and tissue.,
4221	multiple endocrine neoplasia I	0.94	GO:0000003~reproduction,GO:0002376~immune system process,GO:0008152~metabolic process,GO:0009987~cellular process,GO:0016043~cellular component organization,GO:0022414~reproductive process,GO:0032501~multicellular organismal process,GO:0032502~developmental process,GO:0050896~response to stimulus,GO:0051704~multi-organism process,GO:0065007~biological regulation,	GO:0005623~cell,GO:0031974~membrane-enclosed lumen,GO:0032991~macromolecular complex,GO:0043226~organelle,GO:0044422~organelle part,GO:0044464~cell part,	GO:0003824~catalytic activity,GO:0005488~binding,GO:0030528~transcription regulator activity,	-	Ubiquitous.,
8079	myeloid leukemia factor 2	0.94	GO:0050896~response to stimulus,	GO:0005623~cell,GO:0043226~organelle,GO:0044464~cell part,	GO:0005488~binding,	-	-
80003	pecanex-like 2 (Drosophila)	0.94	-	GO:0005623~cell,GO:0044464~cell part,	-	-	-
5298	phosphatidylinositol 4-kinase, catalytic, beta	0.94	GO:0008152~metabolic process,GO:0009987~cellular process,GO:0016043~cellular component organization,GO:0051179~localization,GO:0051234~establishment of localization,GO:0065007~biological regulation,	GO:0005623~cell,GO:0031975~envelope,GO:0043226~organelle,GO:0044422~organelle part,GO:0044464~cell part,	GO:0003824~catalytic activity,GO:0005488~binding,	hsa00562:Inositol phosphate metabolism,hsa04070:Phosphatidylinositol signaling system,	Widely expressed with highest levels in heart, skeletal muscle, pancreas, testis and ovary. Weakly expressed in liver.,
5094	poly(rC) binding protein 2	0.94	GO:0008152~metabolic process,GO:0009987~cellular process,	GO:0005623~cell,GO:0032991~macromolecular complex,GO:0043226~organelle,GO:0044464~cell part,	GO:0005488~binding,	-	-
10424	progesterone receptor membrane component 2	0.94	-	GO:0005623~cell,GO:0044464~cell part,	GO:0005488~binding,GO:0060089~molecular transducer activity,	-	-
5682	proteasome (prosome, macropain) subunit, alpha type, 1	0.94	GO:0008152~metabolic process,GO:0009987~cellular process,GO:0065007~biological regulation,	GO:0005623~cell,GO:0032991~macromolecular complex,GO:0043226~organelle,GO:0044464~cell part,	GO:0003824~catalytic activity,GO:0005488~binding,	hsa03050:Proteasome,	-
5685	proteasome (prosome, macropain) subunit, alpha type, 4	0.94	GO:0008152~metabolic process,GO:0009987~cellular process,GO:0065007~biological regulation,	GO:0005623~cell,GO:0032991~macromolecular complex,GO:0043226~organelle,GO:0044464~cell part,	GO:0003824~catalytic activity,GO:0005488~binding,	hsa03050:Proteasome,	-
5576	protein kinase, cAMP-dependent, regulatory, type II, alpha	0.94	GO:0009987~cellular process,GO:0050896~response to stimulus,GO:0065007~biological regulation,	GO:0005623~cell,GO:0032991~macromolecular complex,GO:0044464~cell part,	GO:0003824~catalytic activity,GO:0005488~binding,GO:0030234~enzyme regulator activity,	hsa04210:Apoptosis,hsa04910:Insulin signaling pathway,	Four types of regulatory chains are found: I- alpha, I-beta, II-alpha, and II-beta. Their expression varies among tissues and is in some cases constitutive and in others inducible.,
5524	protein phosphatase 2A activator, regulatory subunit 4	0.94	GO:0065007~biological regulation,	GO:0005623~cell,GO:0032991~macromolecular complex,GO:0044464~cell part,	GO:0003824~catalytic activity,GO:0005488~binding,GO:0030234~enzyme regulator activity,	-	-
8073	protein tyrosine phosphatase type IVA, member 2	0.94	GO:0008152~metabolic process,GO:0009987~cellular process,	GO:0005623~cell,GO:0043226~organelle,GO:0044464~cell part,	GO:0003824~catalytic activity,GO:0005488~binding,	-	Ubiquitously expressed, with highest levels in skeletal muscle, heart and thymus. Overexpressed in prostate tumor tissue.,
55163	pyridoxamine 5'-phosphate oxidase	0.94	GO:0008152~metabolic process,GO:0009987~cellular process,	-	GO:0003824~catalytic activity,GO:0005488~binding,	hsa00750:Vitamin B6 metabolism,	-
6185	ribophorin II	0.94	GO:0008152~metabolic process,GO:0009987~cellular process,	GO:0005623~cell,GO:0032991~macromolecular complex,GO:0043226~organelle,GO:0044422~organelle part,GO:0044464~cell part,	GO:0003824~catalytic activity,GO:0005488~binding,	hsa00510:N-Glycan biosynthesis,	Expressed in all tissues tested.,
9045	ribosomal protein L14	0.94	GO:0008152~metabolic process,GO:0009987~cellular process,GO:0044085~cellular component biogenesis,	GO:0005623~cell,GO:0032991~macromolecular complex,GO:0043226~organelle,GO:0044422~organelle part,GO:0044464~cell part,	GO:0005198~structural molecule activity,GO:0005488~binding,	hsa03010:Ribosome,	-
6209	ribosomal protein S15 pseudogene 5; ribosomal protein S15	0.94	GO:0008152~metabolic process,GO:0009987~cellular process,GO:0016043~cellular component organization,GO:0044085~cellular component biogenesis,GO:0051179~localization,GO:0051234~establishment of localization,	GO:0005623~cell,GO:0031974~membrane-enclosed lumen,GO:0032991~macromolecular complex,GO:0043226~organelle,GO:0044422~organelle part,GO:0044464~cell part,	GO:0005198~structural molecule activity,GO:0005488~binding,	hsa03010:Ribosome,	-
6234	ribosomal protein S28 pseudogene 6; ribosomal protein S28 pseudogene 9; ribosomal protein S28	0.94	GO:0008152~metabolic process,GO:0009987~cellular process,GO:0044085~cellular component biogenesis,	GO:0005623~cell,GO:0032991~macromolecular complex,GO:0043226~organelle,GO:0044422~organelle part,GO:0044464~cell part,	GO:0005198~structural molecule activity,GO:0005488~binding,	hsa03010:Ribosome,	-
9921	ring finger protein 10	0.94	GO:0065007~biological regulation,	GO:0005623~cell,GO:0044464~cell part,	GO:0005488~binding,	-	-
6678	secreted protein, acidic, cysteine-rich (osteonectin)	0.94	GO:0032501~multicellular organismal process,GO:0032502~developmental process,GO:0065007~biological regulation,	GO:0005576~extracellular region,GO:0005623~cell,GO:0031974~membrane-enclosed lumen,GO:0043226~organelle,GO:0044421~extracellular region part,GO:0044422~organelle part,GO:0044464~cell part,	GO:0005488~binding,	-	-
2653	similar to Glycine cleavage system H protein, mitochondrial precursor; glycine cleavage system protein H (aminomethyl carrier); similar to Glycine cleavage system H protein, mitochondrial	0.94	GO:0008152~metabolic process,GO:0009987~cellular process,	GO:0005623~cell,GO:0032991~macromolecular complex,GO:0043226~organelle,GO:0044464~cell part,	GO:0003824~catalytic activity,GO:0005488~binding,	-	-
1781	similar to dynein cytoplasmic 1 intermediate chain 2; dynein, cytoplasmic 1, intermediate chain 2	0.94	GO:0009987~cellular process,	GO:0005623~cell,GO:0032991~macromolecular complex,GO:0043226~organelle,GO:0044422~organelle part,GO:0044464~cell part,	GO:0003824~catalytic activity,GO:0005488~binding,	-	-
7763	similar to zinc finger, AN1-type domain 5; zinc finger, AN1-type domain 5	0.94	GO:0009987~cellular process,GO:0032501~multicellular organismal process,GO:0032502~developmental process,GO:0040011~locomotion,GO:0051179~localization,	-	GO:0005488~binding,	-	Expressed in fetal cochlea. Also expressed in infant brain, fetal heart, lung, pancreatic islet, melanocyte, pineal gland, placenta, corneal stroma, and parathyroid tumor.,
6528	solute carrier family 5 (sodium iodide symporter), member 5	0.94	GO:0009987~cellular process,GO:0051179~localization,GO:0051234~establishment of localization,	GO:0005623~cell,GO:0044464~cell part,	GO:0005215~transporter activity,GO:0005488~binding,	-	Expression is primarily in thyroid tissue, but also to a lower extent in mammary gland and ovary. Expression is reduced in tumors.,
11129	splicing factor, arginine/serine-rich 16	0.94	GO:0008152~metabolic process,GO:0009987~cellular process,	GO:0005623~cell,GO:0043226~organelle,GO:0044464~cell part,	-	-	-
57586	synaptotagmin XIII	0.94	GO:0009987~cellular process,GO:0051179~localization,GO:0051234~establishment of localization,	GO:0005623~cell,GO:0043226~organelle,GO:0044464~cell part,	-	-	Expressed in brain, pancreas and kidney.,
10190	thioredoxin domain containing 9	0.94	-	-	GO:0005488~binding,	-	-
7296	thioredoxin reductase 1; hypothetical LOC100130902	0.94	GO:0008152~metabolic process,GO:0009987~cellular process,GO:0032501~multicellular organismal process,GO:0032502~developmental process,GO:0051179~localization,GO:0051234~establishment of localization,GO:0065007~biological regulation,	GO:0005623~cell,GO:0043226~organelle,GO:0044464~cell part,	GO:0003824~catalytic activity,GO:0005488~binding,GO:0009055~electron carrier activity,GO:0016209~antioxidant activity,	hsa00240:Pyrimidine metabolism,	-
10618	trans-golgi network protein 2	0.94	-	GO:0005623~cell,GO:0031974~membrane-enclosed lumen,GO:0043226~organelle,GO:0044422~organelle part,GO:0044464~cell part,	GO:0005488~binding,	-	-
6917	transcription elongation factor A (SII), 1 pseudogene 2; transcription elongation factor A (SII), 1	0.94	GO:0002376~immune system process,GO:0008152~metabolic process,GO:0009987~cellular process,GO:0032501~multicellular organismal process,GO:0032502~developmental process,GO:0065007~biological regulation,	GO:0005623~cell,GO:0031974~membrane-enclosed lumen,GO:0043226~organelle,GO:0044422~organelle part,GO:0044464~cell part,	GO:0005488~binding,GO:0030528~transcription regulator activity,	-	-
114908	transmembrane protein 123	0.94	GO:0009987~cellular process,GO:0016265~death,GO:0065007~biological regulation,	GO:0005623~cell,GO:0044464~cell part,	GO:0060089~molecular transducer activity,	-	Ubiquitous. Not expressed in ovary. Expressed in keratinocytes.,
27229	tubulin, gamma complex associated protein 4	0.94	GO:0009987~cellular process,GO:0016043~cellular component organization,GO:0044085~cellular component biogenesis,	GO:0005623~cell,GO:0032991~macromolecular complex,GO:0043226~organelle,GO:0044422~organelle part,GO:0044464~cell part,	GO:0005198~structural molecule activity,	-	Ubiquitously expressed.,
3845	v-Ki-ras2 Kirsten rat sarcoma viral oncogene homolog	0.94	GO:0009987~cellular process,GO:0016043~cellular component organization,GO:0016265~death,GO:0032501~multicellular organismal process,GO:0032502~developmental process,GO:0050896~response to stimulus,GO:0051179~localization,GO:0051234~establishment of localization,GO:0065007~biological regulation,	GO:0005623~cell,GO:0044464~cell part,	GO:0003824~catalytic activity,GO:0005488~binding,	hsa04010:MAPK signaling pathway,hsa04012:ErbB signaling pathway,hsa04062:Chemokine signaling pathway,hsa04320:Dorso-ventral axis formation,hsa04360:Axon guidance,hsa04370:VEGF signaling pathway,hsa04530:Tight junction,hsa04540:Gap junction,hsa04650:Natural killer cell mediated cytotoxicity,hsa04660:T cell receptor signaling pathway,hsa04662:B cell receptor signaling pathway,hsa04664:Fc epsilon RI…	-
7411	von Hippel-Lindau binding protein 1	0.94	GO:0008152~metabolic process,GO:0009987~cellular process,	GO:0005623~cell,GO:0032991~macromolecular complex,GO:0043226~organelle,GO:0044464~cell part,	GO:0005488~binding,	-	Ubiquitous.,
26152	zinc finger protein 337	0.94	GO:0008152~metabolic process,GO:0009987~cellular process,GO:0065007~biological regulation,	GO:0005623~cell,GO:0043226~organelle,GO:0044464~cell part,	GO:0005488~binding,	-	-
171017	zinc finger protein 384	0.94	GO:0008152~metabolic process,GO:0009987~cellular process,GO:0051179~localization,GO:0051234~establishment of localization,GO:0065007~biological regulation,	GO:0005623~cell,GO:0031974~membrane-enclosed lumen,GO:0043226~organelle,GO:0044422~organelle part,GO:0044464~cell part,	GO:0005488~binding,GO:0030528~transcription regulator activity,	-	-
10939	AFG3 ATPase family gene 3-like 2 (yeast)	0.93	GO:0008152~metabolic process,GO:0009987~cellular process,GO:0016043~cellular component organization,GO:0016265~death,GO:0032501~multicellular organismal process,GO:0032502~developmental process,GO:0050896~response to stimulus,GO:0065007~biological regulation,	GO:0005623~cell,GO:0031975~envelope,GO:0043226~organelle,GO:0044422~organelle part,GO:0044464~cell part,	GO:0003824~catalytic activity,GO:0005488~binding,	-	Ubiquitous.,
55101	ATP5S-like	0.93	-	-	-	-	-
533	ATPase, H+ transporting, lysosomal 21kDa, V0 subunit b	0.93	GO:0008152~metabolic process,GO:0009987~cellular process,GO:0051179~localization,GO:0051234~establishment of localization,	GO:0005623~cell,GO:0032991~macromolecular complex,GO:0043226~organelle,GO:0044464~cell part,	GO:0003824~catalytic activity,GO:0005215~transporter activity,GO:0005488~binding,	hsa00190:Oxidative phosphorylation,hsa04142:Lysosome,hsa05110:Vibrio cholerae infection,hsa05120:Epithelial cell signaling in Helicobacter pylori infection,	Ubiquitous.,
961	CD47 molecule	0.93	GO:0009987~cellular process,GO:0022610~biological adhesion,GO:0065007~biological regulation,	GO:0005623~cell,GO:0044464~cell part,	GO:0005488~binding,GO:0060089~molecular transducer activity,	hsa04512:ECM-receptor interaction,	Very broadly distributed on normal adult tissues, as well as ovarian tumors, being especially abundant in some epithelia and the brain.,
55127	HEAT repeat containing 1	0.93	GO:0008152~metabolic process,GO:0009987~cellular process,GO:0044085~cellular component biogenesis,	GO:0005623~cell,GO:0031974~membrane-enclosed lumen,GO:0032991~macromolecular complex,GO:0043226~organelle,GO:0044422~organelle part,GO:0044464~cell part,	GO:0005488~binding,	-	-
55272	IMP3, U3 small nucleolar ribonucleoprotein, homolog (yeast)	0.93	GO:0008152~metabolic process,GO:0009987~cellular process,GO:0044085~cellular component biogenesis,	GO:0005623~cell,GO:0031974~membrane-enclosed lumen,GO:0032991~macromolecular complex,GO:0043226~organelle,GO:0044422~organelle part,GO:0044464~cell part,	GO:0005488~binding,	-	-
9766	KIAA0247	0.93	-	GO:0005623~cell,GO:0044464~cell part,	-	-	-
253782	LAG1 homolog, ceramide synthase 6	0.93	GO:0008152~metabolic process,GO:0009987~cellular process,GO:0065007~biological regulation,	GO:0005623~cell,GO:0043226~organelle,GO:0044464~cell part,	GO:0003824~catalytic activity,GO:0005488~binding,GO:0030528~transcription regulator activity,	-	-
4335	MAX binding protein	0.93	GO:0008152~metabolic process,GO:0009987~cellular process,GO:0032501~multicellular organismal process,GO:0032502~developmental process,GO:0065007~biological regulation,	GO:0005623~cell,GO:0043226~organelle,GO:0044464~cell part,	GO:0005488~binding,GO:0030528~transcription regulator activity,	-	-
55745	MU-2/AP1M2 domain containing, death-inducing	0.93	GO:0009987~cellular process,GO:0051179~localization,GO:0051234~establishment of localization,	GO:0005623~cell,GO:0032991~macromolecular complex,GO:0044464~cell part,	GO:0005488~binding,	-	Expressed in various tumor cell lines including Jurkat T-cells, HepG2 cells and HeLa cells.,
4711	NADH dehydrogenase (ubiquinone) 1 beta subcomplex, 5, 16kDa	0.93	GO:0008152~metabolic process,GO:0009987~cellular process,GO:0051179~localization,GO:0051234~establishment of localization,	GO:0005623~cell,GO:0031975~envelope,GO:0032991~macromolecular complex,GO:0043226~organelle,GO:0044422~organelle part,GO:0044464~cell part,	GO:0003824~catalytic activity,	hsa00190:Oxidative phosphorylation,hsa05010:Alzheimer's disease,hsa05012:Parkinson's disease,hsa05016:Huntington's disease,	-
8780	RIO kinase 3 (yeast)	0.93	GO:0008152~metabolic process,GO:0009987~cellular process,	-	GO:0003824~catalytic activity,GO:0005488~binding,	-	Widely expressed.,
55147	RNA binding motif protein 23	0.93	GO:0008152~metabolic process,GO:0009987~cellular process,	GO:0005623~cell,GO:0031974~membrane-enclosed lumen,GO:0043226~organelle,GO:0044422~organelle part,GO:0044464~cell part,	GO:0005488~binding,	-	-
6009	Ras homolog enriched in brain	0.93	GO:0065007~biological regulation,	GO:0005623~cell,GO:0032991~macromolecular complex,GO:0043226~organelle,GO:0044422~organelle part,GO:0044464~cell part,	GO:0003824~catalytic activity,GO:0005488~binding,	hsa04150:mTOR signaling pathway,hsa04910:Insulin signaling pathway,	Ubiquitous. Highest levels observed in skeletal and cardiac muscle.,
6882	TAF11 RNA polymerase II, TATA box binding protein (TBP)-associated factor, 28kDa	0.93	GO:0008152~metabolic process,GO:0009987~cellular process,GO:0016043~cellular component organization,GO:0044085~cellular component biogenesis,GO:0051704~multi-organism process,GO:0065007~biological regulation,	GO:0005623~cell,GO:0031974~membrane-enclosed lumen,GO:0032991~macromolecular complex,GO:0043226~organelle,GO:0044422~organelle part,GO:0044464~cell part,	GO:0005488~binding,GO:0030528~transcription regulator activity,	hsa03022:Basal transcription factors,	-
25976	TCDD-inducible poly(ADP-ribose) polymerase	0.93	GO:0002376~immune system process,GO:0008152~metabolic process,GO:0009987~cellular process,GO:0032501~multicellular organismal process,GO:0032502~developmental process,	GO:0005623~cell,GO:0043226~organelle,GO:0044464~cell part,	GO:0003824~catalytic activity,GO:0005488~binding,	-	-
51497	TH1-like (Drosophila)	0.93	GO:0008152~metabolic process,GO:0009987~cellular process,GO:0065007~biological regulation,	GO:0005623~cell,GO:0031974~membrane-enclosed lumen,GO:0043226~organelle,GO:0044422~organelle part,GO:0044464~cell part,	GO:0005488~binding,	-	-
9218	VAMP (vesicle-associated membrane protein)-associated protein A, 33kDa	0.93	GO:0009987~cellular process,GO:0016043~cellular component organization,GO:0065007~biological regulation,	GO:0005623~cell,GO:0032991~macromolecular complex,GO:0043226~organelle,GO:0044422~organelle part,GO:0044464~cell part,	GO:0005198~structural molecule activity,GO:0005488~binding,GO:0060089~molecular transducer activity,	hsa04530:Tight junction,	-
51186	WW domain binding protein 5	0.93	-	-	GO:0005488~binding,	-	-
55841	WWC family member 3	0.93	-	-	-	-	-
91746	YTH domain containing 1	0.93	GO:0008152~metabolic process,GO:0009987~cellular process,	GO:0005623~cell,GO:0031974~membrane-enclosed lumen,GO:0043226~organelle,GO:0044422~organelle part,GO:0044464~cell part,	GO:0005488~binding,	-	-
10006	abl-interactor 1	0.93	GO:0008152~metabolic process,GO:0009987~cellular process,GO:0065007~biological regulation,	GO:0005623~cell,GO:0043226~organelle,GO:0044464~cell part,GO:0045202~synapse,	GO:0005488~binding,	-	-
8623	acetylserotonin O-methyltransferase-like	0.93	GO:0008152~metabolic process,GO:0009987~cellular process,GO:0065007~biological regulation,	GO:0005623~cell,GO:0044464~cell part,	GO:0003824~catalytic activity,	-	Widely expressed. In adult, highly expressed in pancreas, placenta, fibroblast, thymus, prostate, testis, ovary and colon. Expressed at lower levels in spleen, small intestine and leukocytes. In fetus, expressed at high levels in the lung and kidney and at lower level in brain and liver.,
71	actin, gamma 1	0.93	GO:0009987~cellular process,GO:0016043~cellular component organization,GO:0032502~developmental process,GO:0044085~cellular component biogenesis,GO:0050896~response to stimulus,	GO:0005623~cell,GO:0043226~organelle,GO:0044464~cell part,	GO:0005198~structural molecule activity,GO:0005488~binding,	hsa04510:Focal adhesion,hsa04520:Adherens junction,hsa04530:Tight junction,hsa04670:Leukocyte transendothelial migration,hsa04810:Regulation of actin cytoskeleton,hsa05110:Vibrio cholerae infection,hsa05130:Pathogenic Escherichia coli infection,hsa05410:Hypertrophic cardiomyopathy (HCM),hsa05412:Arrhythmogenic right ventricular cardiomyopathy (ARVC),hsa05414:Dilated cardiomyopathy,hsa05416:Viral …	-
23476	bromodomain containing 4	0.93	GO:0008152~metabolic process,GO:0009987~cellular process,GO:0065007~biological regulation,	GO:0005623~cell,GO:0031974~membrane-enclosed lumen,GO:0043226~organelle,GO:0044422~organelle part,GO:0044464~cell part,	GO:0005488~binding,	-	Ubiquitously expressed.,
1453	casein kinase 1, delta	0.93	GO:0008152~metabolic process,GO:0009987~cellular process,GO:0050896~response to stimulus,GO:0065007~biological regulation,	GO:0005623~cell,GO:0044464~cell part,	GO:0003824~catalytic activity,GO:0005488~binding,	hsa04340:Hedgehog signaling pathway,hsa04540:Gap junction,hsa04710:Circadian rhythm,	Expressed in all tissues examined, including brain, heart, lung, liver, pancreas, kidney, placenta and skeletal muscle. In blood, highly expressed in hemopioetic cells and mature granulocytes. Also found in monocytes and lymphocytes.,
842	caspase 9, apoptosis-related cysteine peptidase	0.93	GO:0008152~metabolic process,GO:0009987~cellular process,GO:0016265~death,GO:0050896~response to stimulus,GO:0065007~biological regulation,	GO:0005623~cell,GO:0043226~organelle,GO:0044464~cell part,	GO:0003824~catalytic activity,GO:0005488~binding,GO:0030234~enzyme regulator activity,	hsa04115:p53 signaling pathway,hsa04210:Apoptosis,hsa04370:VEGF signaling pathway,hsa05010:Alzheimer's disease,hsa05012:Parkinson's disease,hsa05014:Amyotrophic lateral sclerosis (ALS),hsa05016:Huntington's disease,hsa05200:Pathways in cancer,hsa05210:Colorectal cancer,hsa05212:Pancreatic cancer,hsa05213:Endometrial cancer,hsa05215:Prostate cancer,hsa05222:Small cell lung cancer,hsa05223:Non-smal…	Ubiquitous, with highest expression in the heart, moderate expression in liver, skeletal muscle, and pancreas. Low levels in all other tissues.,
79586	chondroitin polymerizing factor	0.93	-	GO:0005623~cell,GO:0043226~organelle,GO:0044422~organelle part,GO:0044464~cell part,	GO:0003824~catalytic activity,GO:0005488~binding,	hsa00532:Chondroitin sulfate biosynthesis,	Ubiquitous. Highly expressed in pancreas, ovary, brain, heart, skeletal muscle, colon, kidney, liver, stomach, small intestine and placenta.,
339448	chromosome 1 open reading frame 174	0.93	-	-	-	-	-
51236	chromosome 8 open reading frame 30A	0.93	-	-	GO:0005488~binding,	-	-
541578	chromosome X open reading frame 40A; chromosome X open reading frame 40B	0.93	-	-	GO:0005488~binding,	-	Expressed primarily in heart, skeletal muscle, kidney, liver and placenta. Relatively high level of expression in spleen, colon and small intestine. Almost no expression in brain, thymus, lung and preipheral blood leukocytes.,
10301	deleted in lymphocytic leukemia 1 (non-protein coding)	0.93	-	-	-	-	-
1605	dystroglycan 1 (dystrophin-associated glycoprotein 1)	0.93	GO:0016043~cellular component organization,GO:0032501~multicellular organismal process,GO:0032502~developmental process,GO:0044085~cellular component biogenesis,	GO:0005576~extracellular region,GO:0005623~cell,GO:0032991~macromolecular complex,GO:0043226~organelle,GO:0044421~extracellular region part,GO:0044464~cell part,	GO:0005488~binding,	hsa04512:ECM-receptor interaction,hsa05410:Hypertrophic cardiomyopathy (HCM),hsa05412:Arrhythmogenic right ventricular cardiomyopathy (ARVC),hsa05414:Dilated cardiomyopathy,hsa05416:Viral myocarditis,	Expressed in a variety of fetal and adult tissues.,
26017	family with sequence similarity 32, member A	0.93	-	GO:0005623~cell,GO:0031974~membrane-enclosed lumen,GO:0043226~organelle,GO:0044422~organelle part,GO:0044464~cell part,	-	-	-
10211	flotillin 1	0.93	-	GO:0005623~cell,GO:0032991~macromolecular complex,GO:0043226~organelle,GO:0044422~organelle part,GO:0044464~cell part,	GO:0005488~binding,	hsa04910:Insulin signaling pathway,	-
2886	growth factor receptor-bound protein 7	0.93	GO:0065007~biological regulation,	-	GO:0005488~binding,GO:0060089~molecular transducer activity,	-	-
10473	high mobility group nucleosomal binding domain 4	0.93	-	GO:0005623~cell,GO:0043226~organelle,GO:0044422~organelle part,GO:0044464~cell part,	GO:0005488~binding,	-	-
3033	hydroxyacyl-Coenzyme A dehydrogenase	0.93	GO:0008152~metabolic process,GO:0009987~cellular process,	GO:0005623~cell,GO:0031974~membrane-enclosed lumen,GO:0031975~envelope,GO:0043226~organelle,GO:0044422~organelle part,GO:0044464~cell part,	GO:0003824~catalytic activity,GO:0005488~binding,	hsa00062:Fatty acid elongation in mitochondria,hsa00071:Fatty acid metabolism,hsa00280:Valine, leucine and isoleucine degradation,hsa00310:Lysine degradation,hsa00380:Tryptophan metabolism,hsa00650:Butanoate metabolism,	Expressed in liver, kidney, pancreas, heart and skeletal muscle.,
56623	inositol polyphosphate-5-phosphatase, 72 kDa	0.93	GO:0008152~metabolic process,	GO:0005623~cell,GO:0043226~organelle,GO:0044422~organelle part,GO:0044464~cell part,	GO:0003824~catalytic activity,	hsa00562:Inositol phosphate metabolism,hsa04070:Phosphatidylinositol signaling system,	Detected in brain, heart, pancreas, testis and spleen.,
55699	isoleucyl-tRNA synthetase 2, mitochondrial	0.93	GO:0008152~metabolic process,GO:0009987~cellular process,	GO:0005623~cell,GO:0031974~membrane-enclosed lumen,GO:0043226~organelle,GO:0044422~organelle part,GO:0044464~cell part,	GO:0003824~catalytic activity,GO:0005488~binding,	hsa00290:Valine, leucine and isoleucine biosynthesis,hsa00970:Aminoacyl-tRNA biosynthesis,	-
10899	jumping translocation breakpoint	0.93	-	GO:0005623~cell,GO:0044464~cell part,	-	-	-
3726	jun B proto-oncogene	0.93	GO:0000003~reproduction,GO:0008152~metabolic process,GO:0009987~cellular process,GO:0022414~reproductive process,GO:0032501~multicellular organismal process,GO:0032502~developmental process,GO:0050896~response to stimulus,GO:0051704~multi-organism process,GO:0065007~biological regulation,	GO:0005623~cell,GO:0031974~membrane-enclosed lumen,GO:0043226~organelle,GO:0044422~organelle part,GO:0044464~cell part,	GO:0005488~binding,GO:0030528~transcription regulator activity,	-	-
3939	lactate dehydrogenase A	0.93	GO:0008152~metabolic process,GO:0009987~cellular process,GO:0050896~response to stimulus,	GO:0005623~cell,GO:0043226~organelle,GO:0044464~cell part,	GO:0003824~catalytic activity,GO:0005488~binding,	hsa00010:Glycolysis / Gluconeogenesis,hsa00270:Cysteine and methionine metabolism,hsa00620:Pyruvate metabolism,hsa00640:Propanoate metabolism,	-
51056	leucine aminopeptidase 3	0.93	GO:0008152~metabolic process,	GO:0005623~cell,GO:0043226~organelle,GO:0044464~cell part,	GO:0003824~catalytic activity,GO:0005488~binding,	hsa00330:Arginine and proline metabolism,hsa00480:Glutathione metabolism,	-
51451	leucine carboxyl methyltransferase 1	0.93	GO:0008152~metabolic process,GO:0009987~cellular process,	-	GO:0003824~catalytic activity,GO:0005488~binding,	hsa00150:Androgen and estrogen metabolism,hsa00340:Histidine metabolism,hsa00350:Tyrosine metabolism,hsa00450:Selenoamino acid metabolism,	-
4258	microsomal glutathione S-transferase 2	0.93	GO:0008152~metabolic process,GO:0009987~cellular process,GO:0065007~biological regulation,	GO:0005623~cell,GO:0043226~organelle,GO:0044464~cell part,	GO:0003824~catalytic activity,GO:0030234~enzyme regulator activity,	hsa00480:Glutathione metabolism,hsa00980:Metabolism of xenobiotics by cytochrome P450,hsa00982:Drug metabolism,	Liver, spleen, skeletal muscle, heart, adrenals, pancreas, prostate, testis, fetal liver, and fetal spleen. Very low expression in lung, brain, placenta and bone marrow.,
5602	mitogen-activated protein kinase 10	0.93	GO:0008152~metabolic process,GO:0009987~cellular process,GO:0050896~response to stimulus,GO:0065007~biological regulation,	GO:0005623~cell,GO:0043226~organelle,GO:0044464~cell part,	GO:0003824~catalytic activity,GO:0005488~binding,GO:0060089~molecular transducer activity,	hsa04010:MAPK signaling pathway,hsa04012:ErbB signaling pathway,hsa04310:Wnt signaling pathway,hsa04510:Focal adhesion,hsa04620:Toll-like receptor signaling pathway,hsa04621:NOD-like receptor signaling pathway,hsa04622:RIG-I-like receptor signaling pathway,hsa04664:Fc epsilon RI signaling pathway,hsa04722:Neurotrophin signaling pathway,hsa04910:Insulin signaling pathway,hsa04912:GnRH signaling pa…	-
5605	mitogen-activated protein kinase kinase 2 pseudogene; mitogen-activated protein kinase kinase 2	0.93	GO:0008152~metabolic process,GO:0009987~cellular process,GO:0065007~biological regulation,	GO:0005576~extracellular region,GO:0005623~cell,GO:0044464~cell part,	GO:0003824~catalytic activity,GO:0005488~binding,	hsa04010:MAPK signaling pathway,hsa04012:ErbB signaling pathway,hsa04270:Vascular smooth muscle contraction,hsa04370:VEGF signaling pathway,hsa04540:Gap junction,hsa04620:Toll-like receptor signaling pathway,hsa04650:Natural killer cell mediated cytotoxicity,hsa04660:T cell receptor signaling pathway,hsa04662:B cell receptor signaling pathway,hsa04664:Fc epsilon RI signaling pathway,hsa04720:Long…	-
51335	neugrin, neurite outgrowth associated	0.93	GO:0009987~cellular process,GO:0032501~multicellular organismal process,GO:0032502~developmental process,	GO:0005623~cell,GO:0043226~organelle,GO:0044464~cell part,	-	-	Expressed at high levels in heart, brain and skeletal muscle. In brain, mainly expressed in neurons rather than glial cells.,
10935	peroxiredoxin 3	0.93	GO:0002376~immune system process,GO:0008152~metabolic process,GO:0009987~cellular process,GO:0016043~cellular component organization,GO:0032501~multicellular organismal process,GO:0032502~developmental process,GO:0050896~response to stimulus,GO:0051704~multi-organism process,GO:0065007~biological regulation,	GO:0005623~cell,GO:0032991~macromolecular complex,GO:0043226~organelle,GO:0044464~cell part,	GO:0003824~catalytic activity,GO:0005488~binding,GO:0016209~antioxidant activity,GO:0030234~enzyme regulator activity,	-	-
54107	polymerase (DNA directed), epsilon 3 (p17 subunit)	0.93	GO:0008152~metabolic process,GO:0009987~cellular process,	GO:0005623~cell,GO:0043226~organelle,GO:0044464~cell part,	GO:0003824~catalytic activity,GO:0005488~binding,	hsa00230:Purine metabolism,hsa00240:Pyrimidine metabolism,hsa03030:DNA replication,hsa03410:Base excision repair,hsa03420:Nucleotide excision repair,	Expressed in all tissues tested, including, heart, brain, placenta, lung, liver, skeletal muscle, kidney and pancreas.,
5725	polypyrimidine tract binding protein 1	0.93	GO:0008152~metabolic process,GO:0009987~cellular process,	GO:0005623~cell,GO:0031974~membrane-enclosed lumen,GO:0032991~macromolecular complex,GO:0043226~organelle,GO:0044422~organelle part,GO:0044464~cell part,	GO:0005488~binding,	-	-
441263	postmeiotic segregation increased 2-like 11 pseudogene	0.93	-	-	-	-	-
56888	potassium channel modulatory factor 1	0.93	GO:0008152~metabolic process,GO:0009987~cellular process,	GO:0005623~cell,GO:0044464~cell part,	GO:0003824~catalytic activity,GO:0005488~binding,	-	Spleen, small intestine, ovary, peripheral blood, lung, kidney and pancreas. Expressed at low levels in the thymus, prostate, testis, colon, heart, brain, placenta and liver.,
78994	proline rich 14	0.93	-	-	-	-	-
5700	proteasome (prosome, macropain) 26S subunit, ATPase, 1; similar to protease (prosome, macropain) 26S subunit, ATPase 1	0.93	GO:0008152~metabolic process,GO:0009987~cellular process,GO:0065007~biological regulation,	GO:0005623~cell,GO:0031974~membrane-enclosed lumen,GO:0032991~macromolecular complex,GO:0043226~organelle,GO:0044422~organelle part,GO:0044464~cell part,	GO:0003824~catalytic activity,GO:0005488~binding,	hsa03050:Proteasome,	-
5716	proteasome (prosome, macropain) 26S subunit, non-ATPase, 10	0.93	GO:0008152~metabolic process,GO:0009987~cellular process,GO:0065007~biological regulation,	GO:0005623~cell,GO:0032991~macromolecular complex,GO:0043226~organelle,GO:0044464~cell part,	GO:0005488~binding,	-	-
5710	proteasome (prosome, macropain) 26S subunit, non-ATPase, 4	0.93	GO:0008152~metabolic process,GO:0009987~cellular process,GO:0065007~biological regulation,	GO:0005623~cell,GO:0032991~macromolecular complex,GO:0044464~cell part,	GO:0005488~binding,	hsa03050:Proteasome,	-
57142	reticulon 4	0.93	GO:0009987~cellular process,GO:0016265~death,GO:0032501~multicellular organismal process,GO:0032502~developmental process,GO:0065007~biological regulation,	GO:0005623~cell,GO:0031975~envelope,GO:0043226~organelle,GO:0044422~organelle part,GO:0044464~cell part,	GO:0005488~binding,	-	-
6134	ribosomal protein L10; ribosomal protein L10 pseudogene 15; ribosomal protein L10 pseudogene 6; ribosomal protein L10 pseudogene 16; ribosomal protein L10 pseudogene 9	0.93	GO:0008152~metabolic process,GO:0009987~cellular process,	GO:0005623~cell,GO:0032991~macromolecular complex,GO:0043226~organelle,GO:0044422~organelle part,GO:0044464~cell part,	GO:0005198~structural molecule activity,	hsa03010:Ribosome,	-
392501	ribosomal protein L26 pseudogene 36; ribosomal protein L26 pseudogene 37	0.93	-	-	-	-	-
6164	ribosomal protein L34	0.93	GO:0008152~metabolic process,GO:0009987~cellular process,	GO:0005623~cell,GO:0032991~macromolecular complex,GO:0043226~organelle,GO:0044422~organelle part,GO:0044464~cell part,	GO:0005198~structural molecule activity,GO:0005488~binding,	hsa03010:Ribosome,	-
6204	ribosomal protein S10; ribosomal protein S10 pseudogene 4; ribosomal protein S10 pseudogene 11; ribosomal protein S10 pseudogene 22; ribosomal protein S10 pseudogene 7; ribosomal protein S10 pseudogene 13	0.93	GO:0008152~metabolic process,GO:0009987~cellular process,	GO:0005623~cell,GO:0032991~macromolecular complex,GO:0043226~organelle,GO:0044422~organelle part,GO:0044464~cell part,	GO:0005488~binding,	hsa03010:Ribosome,	-
6228	ribosomal protein S23	0.93	GO:0008152~metabolic process,GO:0009987~cellular process,	GO:0005623~cell,GO:0032991~macromolecular complex,GO:0043226~organelle,GO:0044422~organelle part,GO:0044464~cell part,	GO:0005198~structural molecule activity,	hsa03010:Ribosome,	-
51065	ribosomal protein S27-like	0.93	GO:0008152~metabolic process,GO:0009987~cellular process,GO:0050896~response to stimulus,GO:0065007~biological regulation,	GO:0005623~cell,GO:0032991~macromolecular complex,GO:0043226~organelle,GO:0044464~cell part,	GO:0005198~structural molecule activity,GO:0005488~binding,GO:0030234~enzyme regulator activity,GO:0045182~translation regulator activity,	hsa03010:Ribosome,	-
9798	similar to CG10103; KIAA0174	0.93	GO:0009987~cellular process,	GO:0005623~cell,GO:0043226~organelle,GO:0044464~cell part,	GO:0005488~binding,	-	-
6631	small nuclear ribonucleoprotein polypeptide C	0.93	GO:0008152~metabolic process,GO:0009987~cellular process,GO:0016043~cellular component organization,GO:0044085~cellular component biogenesis,	GO:0005623~cell,GO:0031974~membrane-enclosed lumen,GO:0032991~macromolecular complex,GO:0043226~organelle,GO:0044422~organelle part,GO:0044464~cell part,	GO:0005488~binding,	hsa03040:Spliceosome,	-
6636	small nuclear ribonucleoprotein polypeptide F	0.93	GO:0008152~metabolic process,GO:0009987~cellular process,GO:0016043~cellular component organization,GO:0044085~cellular component biogenesis,	GO:0005623~cell,GO:0031974~membrane-enclosed lumen,GO:0032991~macromolecular complex,GO:0043226~organelle,GO:0044422~organelle part,GO:0044464~cell part,	GO:0005488~binding,	hsa03040:Spliceosome,	-
153201	solute carrier family 36 (proton/amino acid symporter), member 2	0.93	GO:0051179~localization,GO:0051234~establishment of localization,	GO:0005623~cell,GO:0044464~cell part,	GO:0005215~transporter activity,	-	Abundantly expressed in kidney and muscle.,
6431	splicing factor, arginine/serine-rich 6; similar to arginine/serine-rich splicing factor 6	0.93	GO:0008152~metabolic process,GO:0009987~cellular process,GO:0016043~cellular component organization,GO:0044085~cellular component biogenesis,	GO:0005623~cell,GO:0043226~organelle,GO:0044464~cell part,	GO:0005488~binding,	hsa03040:Spliceosome,	-
51188	synovial sarcoma translocation gene on chromosome 18-like 2	0.93	-	-	-	-	-
54386	telomeric repeat binding factor 2, interacting protein	0.93	GO:0008152~metabolic process,GO:0009987~cellular process,GO:0016043~cellular component organization,GO:0050896~response to stimulus,GO:0051179~localization,GO:0065007~biological regulation,	GO:0005623~cell,GO:0031974~membrane-enclosed lumen,GO:0032991~macromolecular complex,GO:0043226~organelle,GO:0044422~organelle part,GO:0044464~cell part,	GO:0005488~binding,GO:0060089~molecular transducer activity,	-	Ubiquitous. Highly expressed.,
51643	transmembrane BAX inhibitor motif containing 4	0.93	-	GO:0005623~cell,GO:0044464~cell part,	GO:0005488~binding,	-	-
84187	transmembrane protein 164	0.93	-	GO:0005623~cell,GO:0044464~cell part,	-	-	-
79652	transmembrane protein 204	0.93	GO:0050896~response to stimulus,	GO:0005623~cell,GO:0044464~cell part,	-	-	Highly expressed in lung, heart, kidney and placenta. Lower expression in thymus, spleen, liver, testis and ovary. Expressed in endothelial and restricted epithelial cell populations.,
25963	transmembrane protein 87A	0.93	-	GO:0005623~cell,GO:0044464~cell part,	-	-	-
6902	tubulin folding cofactor A	0.93	GO:0008152~metabolic process,GO:0009987~cellular process,GO:0016043~cellular component organization,GO:0044085~cellular component biogenesis,	GO:0005623~cell,GO:0032991~macromolecular complex,GO:0043226~organelle,GO:0044422~organelle part,GO:0044464~cell part,	GO:0005488~binding,	-	-
387521	ubiquitin-conjugating enzyme E2 variant 1; ubiquitin-conjugating enzyme E2 variant 1 pseudogene 2; transmembrane protein 189; TMEM189-UBE2V1 readthrough transcript	0.93	GO:0008152~metabolic process,GO:0009987~cellular process,GO:0032502~developmental process,GO:0065007~biological regulation,	GO:0005623~cell,GO:0032991~macromolecular complex,GO:0043226~organelle,GO:0044464~cell part,	GO:0003824~catalytic activity,GO:0005488~binding,GO:0030528~transcription regulator activity,	-	-
27183	vacuolar protein sorting 4 homolog A (S. cerevisiae)	0.93	GO:0009987~cellular process,GO:0051179~localization,GO:0051234~establishment of localization,	GO:0005623~cell,GO:0032991~macromolecular complex,GO:0043226~organelle,GO:0044422~organelle part,GO:0044464~cell part,	GO:0003824~catalytic activity,GO:0005488~binding,	hsa04144:Endocytosis,	Ubiquitously expressed.,
27072	vacuolar protein sorting 41 homolog (S. cerevisiae)	0.93	GO:0009987~cellular process,GO:0051179~localization,GO:0051234~establishment of localization,	GO:0005623~cell,GO:0032991~macromolecular complex,GO:0043226~organelle,GO:0044422~organelle part,GO:0044464~cell part,	GO:0005488~binding,	-	-
47	ATP citrate lyase	0.92	GO:0008152~metabolic process,GO:0009987~cellular process,	GO:0005623~cell,GO:0032991~macromolecular complex,GO:0044464~cell part,	GO:0003824~catalytic activity,GO:0005488~binding,	hsa00020:Citrate cycle (TCA cycle),	-
23580	CDC42 effector protein (Rho GTPase binding) 4	0.92	GO:0065007~biological regulation,	GO:0005623~cell,GO:0043226~organelle,GO:0044464~cell part,	GO:0005488~binding,	-	-
51397	COMM domain containing 10	0.92	-	-	GO:0005488~binding,	-	-
1655	DEAD (Asp-Glu-Ala-Asp) box polypeptide 5	0.92	GO:0008152~metabolic process,GO:0009987~cellular process,GO:0040007~growth,GO:0065007~biological regulation,	GO:0005623~cell,GO:0031974~membrane-enclosed lumen,GO:0032991~macromolecular complex,GO:0043226~organelle,GO:0044422~organelle part,GO:0044464~cell part,	GO:0003824~catalytic activity,GO:0005488~binding,GO:0030528~transcription regulator activity,	hsa03040:Spliceosome,	-
2050	EPH receptor B4	0.92	GO:0008152~metabolic process,GO:0009987~cellular process,GO:0032501~multicellular organismal process,GO:0032502~developmental process,GO:0065007~biological regulation,	GO:0005623~cell,GO:0044464~cell part,	GO:0003824~catalytic activity,GO:0005488~binding,GO:0060089~molecular transducer activity,	hsa04360:Axon guidance,	-
9852	EPM2A (laforin) interacting protein 1	0.92	-	GO:0005623~cell,GO:0043226~organelle,GO:0044464~cell part,	-	-	-
2665	GDP dissociation inhibitor 2	0.92	GO:0051179~localization,GO:0051234~establishment of localization,GO:0065007~biological regulation,	GO:0005623~cell,GO:0043226~organelle,GO:0044464~cell part,	GO:0005488~binding,GO:0030234~enzyme regulator activity,	-	Ubiquitous.,
26065	LSM14A, SCD6 homolog A (S. cerevisiae)	0.92	-	-	-	-	-
79829	N-acetyltransferase 11 (GCN5-related, putative)	0.92	GO:0008152~metabolic process,	-	GO:0003824~catalytic activity,	-	-
55707	NECAP endocytosis associated 2	0.92	GO:0009987~cellular process,GO:0016043~cellular component organization,GO:0051179~localization,GO:0051234~establishment of localization,	GO:0005623~cell,GO:0032991~macromolecular complex,GO:0043226~organelle,GO:0044422~organelle part,GO:0044464~cell part,	-	-	-
283820	NODAL modulator 3; NODAL modulator 1; NODAL modulator 2	0.92	-	GO:0005623~cell,GO:0043226~organelle,GO:0044422~organelle part,GO:0044464~cell part,	GO:0005488~binding,	-	-
29107	NTF2-like export factor 1	0.92	GO:0009987~cellular process,GO:0051179~localization,GO:0051234~establishment of localization,	GO:0005623~cell,GO:0031975~envelope,GO:0032991~macromolecular complex,GO:0043226~organelle,GO:0044422~organelle part,GO:0044464~cell part,	GO:0005488~binding,	-	-
81876	RAB1B, member RAS oncogene family	0.92	GO:0051179~localization,GO:0051234~establishment of localization,GO:0065007~biological regulation,	GO:0005623~cell,GO:0043226~organelle,GO:0044464~cell part,	GO:0005488~binding,	-	-
23478	SEC11 homolog A (S. cerevisiae)	0.92	GO:0008152~metabolic process,GO:0009987~cellular process,	GO:0005623~cell,GO:0043226~organelle,GO:0044422~organelle part,GO:0044464~cell part,	GO:0003824~catalytic activity,GO:0005488~binding,	-	-
6598	SWI/SNF related, matrix associated, actin dependent regulator of chromatin, subfamily b, member 1	0.92	GO:0000003~reproduction,GO:0008152~metabolic process,GO:0009987~cellular process,GO:0016032~viral reproduction,GO:0016043~cellular component organization,GO:0022414~reproductive process,GO:0051704~multi-organism process,GO:0065007~biological regulation,	GO:0005623~cell,GO:0031974~membrane-enclosed lumen,GO:0032991~macromolecular complex,GO:0043226~organelle,GO:0044422~organelle part,GO:0044464~cell part,	GO:0005488~binding,	-	-
51499	TP53 regulated inhibitor of apoptosis 1	0.92	GO:0009987~cellular process,GO:0016265~death,GO:0050896~response to stimulus,GO:0065007~biological regulation,	GO:0005623~cell,GO:0043226~organelle,GO:0044464~cell part,	GO:0005488~binding,GO:0030234~enzyme regulator activity,	-	-
10342	TRK-fused gene	0.92	GO:0008152~metabolic process,GO:0009987~cellular process,GO:0065007~biological regulation,	GO:0005623~cell,GO:0044464~cell part,	GO:0003824~catalytic activity,GO:0005488~binding,GO:0060089~molecular transducer activity,	hsa05200:Pathways in cancer,hsa05216:Thyroid cancer,	Ubiquitous.,
23558	WW domain binding protein 2	0.92	-	-	GO:0005488~binding,	-	Ubiquitous.,
11060	WW domain containing E3 ubiquitin protein ligase 2	0.92	GO:0000003~reproduction,GO:0008152~metabolic process,GO:0009987~cellular process,GO:0016032~viral reproduction,GO:0022414~reproductive process,GO:0040011~locomotion,GO:0051704~multi-organism process,GO:0065007~biological regulation,	GO:0005623~cell,GO:0032991~macromolecular complex,GO:0044464~cell part,	GO:0003824~catalytic activity,GO:0005488~binding,	hsa04120:Ubiquitin mediated proteolysis,	-
7466	Wolfram syndrome 1 (wolframin)	0.92	GO:0008152~metabolic process,GO:0009987~cellular process,GO:0032501~multicellular organismal process,GO:0032502~developmental process,GO:0050896~response to stimulus,GO:0065007~biological regulation,	GO:0005623~cell,GO:0043226~organelle,GO:0044422~organelle part,GO:0044464~cell part,	GO:0005488~binding,	-	-
55113	XK, Kell blood group complex subunit-related family, member 8	0.92	-	GO:0005623~cell,GO:0044464~cell part,	-	-	-
7528	YY1 transcription factor	0.92	GO:0008152~metabolic process,GO:0009987~cellular process,GO:0032501~multicellular organismal process,GO:0032502~developmental process,GO:0065007~biological regulation,	GO:0005623~cell,GO:0031974~membrane-enclosed lumen,GO:0032991~macromolecular complex,GO:0043226~organelle,GO:0044422~organelle part,GO:0044464~cell part,	GO:0005488~binding,GO:0030528~transcription regulator activity,	-	-
226	aldolase A, fructose-bisphosphate	0.92	GO:0008152~metabolic process,GO:0009987~cellular process,GO:0016043~cellular component organization,GO:0032501~multicellular organismal process,GO:0065007~biological regulation,	GO:0005576~extracellular region,GO:0005623~cell,GO:0043226~organelle,GO:0044421~extracellular region part,GO:0044464~cell part,	GO:0003824~catalytic activity,GO:0005488~binding,	hsa00010:Glycolysis / Gluconeogenesis,hsa00030:Pentose phosphate pathway,hsa00051:Fructose and mannose metabolism,	-
6051	arginyl aminopeptidase (aminopeptidase B)	0.92	GO:0008152~metabolic process,GO:0009987~cellular process,	GO:0005576~extracellular region,GO:0005623~cell,GO:0044421~extracellular region part,GO:0044464~cell part,	GO:0003824~catalytic activity,GO:0005488~binding,	-	-
80135	brix domain containing 5	0.92	GO:0008152~metabolic process,GO:0009987~cellular process,GO:0044085~cellular component biogenesis,	GO:0005623~cell,GO:0031974~membrane-enclosed lumen,GO:0043226~organelle,GO:0044422~organelle part,GO:0044464~cell part,	GO:0005488~binding,	-	-
826	calpain, small subunit 1	0.92	GO:0008152~metabolic process,GO:0065007~biological regulation,	GO:0005623~cell,GO:0043226~organelle,GO:0044464~cell part,	GO:0003824~catalytic activity,GO:0005488~binding,	-	-
811	calreticulin	0.92	GO:0002376~immune system process,GO:0008152~metabolic process,GO:0009987~cellular process,GO:0016043~cellular component organization,GO:0032501~multicellular organismal process,GO:0032502~developmental process,GO:0044085~cellular component biogenesis,GO:0051179~localization,GO:0051234~establishment of localization,GO:0065007~biological regulation,	GO:0005576~extracellular region,GO:0005623~cell,GO:0031974~membrane-enclosed lumen,GO:0032991~macromolecular complex,GO:0043226~organelle,GO:0044421~extracellular region part,GO:0044422~organelle part,GO:0044464~cell part,	GO:0005488~binding,GO:0030528~transcription regulator activity,	hsa04612:Antigen processing and presentation,	-
1495	catenin (cadherin-associated protein), alpha 1, 102kDa	0.92	GO:0009987~cellular process,GO:0016043~cellular component organization,GO:0022610~biological adhesion,GO:0044085~cellular component biogenesis,	GO:0005623~cell,GO:0043226~organelle,GO:0044464~cell part,	GO:0005198~structural molecule activity,GO:0005488~binding,	hsa04520:Adherens junction,hsa04530:Tight junction,hsa04670:Leukocyte transendothelial migration,hsa05200:Pathways in cancer,hsa05213:Endometrial cancer,hsa05412:Arrhythmogenic right ventricular cardiomyopathy (ARVC),	-
1500	catenin (cadherin-associated protein), delta 1	0.92	GO:0008152~metabolic process,GO:0009987~cellular process,GO:0022610~biological adhesion,GO:0065007~biological regulation,	GO:0005623~cell,GO:0043226~organelle,GO:0044464~cell part,	GO:0005488~binding,	hsa04520:Adherens junction,hsa04670:Leukocyte transendothelial migration,	-
8804	cellular repressor of E1A-stimulated genes 1	0.92	GO:0009987~cellular process,GO:0032501~multicellular organismal process,GO:0032502~developmental process,GO:0065007~biological regulation,	GO:0005576~extracellular region,GO:0005623~cell,GO:0031974~membrane-enclosed lumen,GO:0032991~macromolecular complex,GO:0043226~organelle,GO:0044422~organelle part,GO:0044464~cell part,	GO:0005488~binding,GO:0030528~transcription regulator activity,	-	-
7203	chaperonin containing TCP1, subunit 3 (gamma)	0.92	GO:0008152~metabolic process,GO:0009987~cellular process,	GO:0005623~cell,GO:0032991~macromolecular complex,GO:0043226~organelle,GO:0044464~cell part,	GO:0005488~binding,	-	-
10574	chaperonin containing TCP1, subunit 7 (eta)	0.92	GO:0008152~metabolic process,GO:0009987~cellular process,	GO:0005623~cell,GO:0032991~macromolecular complex,GO:0044464~cell part,	GO:0005488~binding,	-	-
738	chromosome 11 open reading frame2	0.92	GO:0051179~localization,GO:0051234~establishment of localization,	GO:0005623~cell,GO:0043226~organelle,GO:0044464~cell part,	-	-	-
50854	chromosome 6 open reading frame 48; small nucleolar RNA, C/D box 52	0.92	-	-	-	-	-
78996	chromosome 7 open reading frame 49	0.92	-	GO:0005623~cell,GO:0044464~cell part,	-	-	-
51759	chromosome 9 open reading frame 78	0.92	-	-	-	-	-
1537	cytochrome c-1	0.92	GO:0008152~metabolic process,GO:0009987~cellular process,GO:0051179~localization,GO:0051234~establishment of localization,	GO:0005623~cell,GO:0031975~envelope,GO:0043226~organelle,GO:0044422~organelle part,GO:0044464~cell part,	GO:0005488~binding,GO:0009055~electron carrier activity,	hsa00190:Oxidative phosphorylation,hsa04260:Cardiac muscle contraction,hsa05010:Alzheimer's disease,hsa05012:Parkinson's disease,hsa05016:Huntington's disease,	-
1854	deoxyuridine triphosphatase	0.92	GO:0008152~metabolic process,GO:0009987~cellular process,	GO:0005623~cell,GO:0043226~organelle,GO:0044464~cell part,	GO:0003824~catalytic activity,GO:0005488~binding,	hsa00240:Pyrimidine metabolism,	Found in a variety of tissues.,
6993	dynein, light chain, Tctex-type 1	0.92	-	GO:0005623~cell,GO:0032991~macromolecular complex,GO:0043226~organelle,GO:0044422~organelle part,GO:0044464~cell part,	GO:0003824~catalytic activity,GO:0005488~binding,	-	Expressed in heart, placenta, skeletal muscle kidney, pancreas, spleen, prostate, testis, ovary, ileum and colon.,
8892	eukaryotic translation initiation factor 2B, subunit 2 beta, 39kDa	0.92	GO:0000003~reproduction,GO:0008152~metabolic process,GO:0009987~cellular process,GO:0022414~reproductive process,GO:0032501~multicellular organismal process,GO:0032502~developmental process,GO:0048511~rhythmic process,GO:0050896~response to stimulus,GO:0065007~biological regulation,	GO:0005623~cell,GO:0032991~macromolecular complex,GO:0044464~cell part,	GO:0005488~binding,GO:0030234~enzyme regulator activity,	-	-
8662	eukaryotic translation initiation factor 3, subunit B	0.92	GO:0008152~metabolic process,GO:0009987~cellular process,GO:0065007~biological regulation,	GO:0005623~cell,GO:0032991~macromolecular complex,GO:0044464~cell part,	GO:0005198~structural molecule activity,GO:0005488~binding,	-	-
7514	exportin 1 (CRM1 homolog, yeast)	0.92	GO:0009987~cellular process,GO:0016043~cellular component organization,GO:0044085~cellular component biogenesis,GO:0050896~response to stimulus,GO:0051179~localization,GO:0051234~establishment of localization,GO:0051704~multi-organism process,GO:0065007~biological regulation,	GO:0005623~cell,GO:0031974~membrane-enclosed lumen,GO:0031975~envelope,GO:0032991~macromolecular complex,GO:0043226~organelle,GO:0044422~organelle part,GO:0044464~cell part,	GO:0005215~transporter activity,GO:0005488~binding,	-	Expressed in heart, brain, placenta, lung, liver, skeletal muscle, pancreas, spleen, thymus, prostate, testis, ovary, small intestine, colon and peripheral blood leukocytes. Not expressed in the kidney.,
55810	forkhead box J2	0.92	GO:0008152~metabolic process,GO:0009987~cellular process,GO:0065007~biological regulation,	GO:0005623~cell,GO:0043226~organelle,GO:0044464~cell part,	GO:0005488~binding,GO:0030528~transcription regulator activity,	-	Widely expressed.,
1112	forkhead box N3	0.92	GO:0008152~metabolic process,GO:0009987~cellular process,GO:0050896~response to stimulus,GO:0065007~biological regulation,	GO:0005623~cell,GO:0043226~organelle,GO:0044464~cell part,	GO:0005488~binding,GO:0030528~transcription regulator activity,	-	-
5859	glutaminyl-tRNA synthetase	0.92	GO:0008152~metabolic process,GO:0009987~cellular process,	GO:0005623~cell,GO:0031974~membrane-enclosed lumen,GO:0043226~organelle,GO:0044422~organelle part,GO:0044464~cell part,	GO:0003824~catalytic activity,GO:0005488~binding,	hsa00970:Aminoacyl-tRNA biosynthesis,	-
2617	glycyl-tRNA synthetase	0.92	GO:0008152~metabolic process,GO:0009987~cellular process,GO:0016265~death,GO:0051179~localization,GO:0051234~establishment of localization,	GO:0005623~cell,GO:0031974~membrane-enclosed lumen,GO:0043226~organelle,GO:0044422~organelle part,GO:0044464~cell part,	GO:0003824~catalytic activity,GO:0005488~binding,	hsa00970:Aminoacyl-tRNA biosynthesis,	Widely expressed, including brain and spinal cord.,
2787	guanine nucleotide binding protein (G protein), gamma 5	0.92	GO:0009987~cellular process,GO:0050896~response to stimulus,GO:0065007~biological regulation,	GO:0005623~cell,GO:0032991~macromolecular complex,GO:0044464~cell part,	GO:0003824~catalytic activity,GO:0060089~molecular transducer activity,	hsa04062:Chemokine signaling pathway,	-
8125	hepatopoietin PCn127; acidic (leucine-rich) nuclear phosphoprotein 32 family, member A	0.92	GO:0008152~metabolic process,GO:0009987~cellular process,GO:0051179~localization,GO:0051234~establishment of localization,GO:0065007~biological regulation,	GO:0005623~cell,GO:0043226~organelle,GO:0044464~cell part,	GO:0005488~binding,	-	Expressed in all tissues tested. Highly expressed in kidney and skeletal muscle, moderate levels of expression in brain, placenta and pancreas, and weakly expressed in lung. Found in all regions of the brain examined (amygdala, caudate nucleus, corpus callosum, hippocampus and thalamus), with highest levels in amygdala.,
4710	hypothetical gene supported by AF044957; NM_004547; NADH dehydrogenase (ubiquinone) 1 beta subcomplex, 4, 15kDa	0.92	GO:0008152~metabolic process,GO:0009987~cellular process,GO:0050896~response to stimulus,GO:0051179~localization,GO:0051234~establishment of localization,	GO:0005623~cell,GO:0031975~envelope,GO:0032991~macromolecular complex,GO:0043226~organelle,GO:0044422~organelle part,GO:0044464~cell part,	GO:0003824~catalytic activity,	hsa00190:Oxidative phosphorylation,hsa05010:Alzheimer's disease,hsa05012:Parkinson's disease,hsa05016:Huntington's disease,	-
10296	macrophage erythroblast attacher	0.92	GO:0002376~immune system process,GO:0009987~cellular process,GO:0016043~cellular component organization,GO:0022610~biological adhesion,GO:0032501~multicellular organismal process,GO:0032502~developmental process,GO:0065007~biological regulation,	GO:0005623~cell,GO:0031974~membrane-enclosed lumen,GO:0043226~organelle,GO:0044422~organelle part,GO:0044464~cell part,	GO:0005488~binding,	-	Ubiquitous.,
8720	membrane-bound transcription factor peptidase, site 1	0.92	GO:0008152~metabolic process,GO:0065007~biological regulation,	GO:0005623~cell,GO:0031974~membrane-enclosed lumen,GO:0043226~organelle,GO:0044422~organelle part,GO:0044464~cell part,	GO:0003824~catalytic activity,GO:0005488~binding,	-	Widely expressed.,
7873	mesencephalic astrocyte-derived neurotrophic factor	0.92	GO:0050896~response to stimulus,	GO:0005576~extracellular region,	GO:0005488~binding,	-	-
22919	microtubule-associated protein, RP/EB family, member 1	0.92	GO:0009987~cellular process,GO:0016043~cellular component organization,GO:0065007~biological regulation,	GO:0005623~cell,GO:0032991~macromolecular complex,GO:0043226~organelle,GO:0044422~organelle part,GO:0044464~cell part,	GO:0005488~binding,	-	-
4595	mutY homolog (E. coli)	0.92	GO:0008152~metabolic process,GO:0009987~cellular process,GO:0050896~response to stimulus,	GO:0005623~cell,GO:0031974~membrane-enclosed lumen,GO:0043226~organelle,GO:0044422~organelle part,GO:0044464~cell part,	GO:0003824~catalytic activity,GO:0005488~binding,	hsa03410:Base excision repair,	-
9019	myelin protein zero-like 1	0.92	GO:0009987~cellular process,	GO:0005623~cell,GO:0044464~cell part,	GO:0005198~structural molecule activity,GO:0005488~binding,	hsa04514:Cell adhesion molecules (CAMs),	-
29937	neuron derived neurotrophic factor	0.92	GO:0065007~biological regulation,	GO:0005576~extracellular region,GO:0044421~extracellular region part,	GO:0005488~binding,	-	-
4841	non-POU domain containing, octamer-binding	0.92	GO:0008152~metabolic process,GO:0009987~cellular process,GO:0050896~response to stimulus,GO:0065007~biological regulation,	GO:0005623~cell,GO:0043226~organelle,GO:0044464~cell part,	GO:0005488~binding,	-	-
4830	non-metastatic cells 1, protein (NM23A) expressed in; NME1-NME2 readthrough transcript; non-metastatic cells 2, protein (NM23B) expressed in	0.92	GO:0000003~reproduction,GO:0008152~metabolic process,GO:0009987~cellular process,GO:0016043~cellular component organization,GO:0022414~reproductive process,GO:0022610~biological adhesion,GO:0032501~multicellular organismal process,GO:0032502~developmental process,GO:0050896~response to stimulus,GO:0051179~localization,GO:0051234~establishment of localization,GO:0065007~biological regulation,	GO:0005623~cell,GO:0032991~macromolecular complex,GO:0043226~organelle,GO:0044422~organelle part,GO:0044464~cell part,	GO:0003824~catalytic activity,GO:0005488~binding,GO:0030528~transcription regulator activity,	hsa00230:Purine metabolism,hsa00240:Pyrimidine metabolism,	Isoform 1 is expressed in heart, brain, placenta, lung, liver, skeletal muscle, pancreas, spleen and thymus. Expressed in lung carcinoma cell lines but not in normal lung tissues. Isoform 2 is ubiquitously expressed and its expression is also related to tumor differentiation. Isoform 3 is ubiquitously expressed.,Ubiquitously expressed.,
266655	non-protein coding RNA 94	0.92	-	-	-	-	-
390411	nucleophosmin pseudogene	0.92	-	-	-	-	-
5297	phosphatidylinositol 4-kinase, catalytic, alpha	0.92	GO:0008152~metabolic process,GO:0009987~cellular process,GO:0032501~multicellular organismal process,GO:0065007~biological regulation,	GO:0005623~cell,GO:0043226~organelle,GO:0044422~organelle part,GO:0044464~cell part,	GO:0003824~catalytic activity,GO:0005488~binding,	hsa00562:Inositol phosphate metabolism,hsa04070:Phosphatidylinositol signaling system,	Expressed ubiquitously. Highest levels in placenta and brain. Little or no expression in lung, liver, pancreas, testis or leukocytes.,
5713	proteasome (prosome, macropain) 26S subunit, non-ATPase, 7	0.92	GO:0008152~metabolic process,GO:0009987~cellular process,GO:0065007~biological regulation,	GO:0005623~cell,GO:0032991~macromolecular complex,GO:0044464~cell part,	GO:0005488~binding,	hsa03050:Proteasome,	-
5692	proteasome (prosome, macropain) subunit, beta type, 4	0.92	GO:0008152~metabolic process,GO:0009987~cellular process,GO:0065007~biological regulation,	GO:0005623~cell,GO:0032991~macromolecular complex,GO:0043226~organelle,GO:0044422~organelle part,GO:0044464~cell part,	GO:0003824~catalytic activity,	hsa03050:Proteasome,	-
51371	proteasome maturation protein	0.92	GO:0002376~immune system process,GO:0050896~response to stimulus,	GO:0005623~cell,GO:0032991~macromolecular complex,GO:0043226~organelle,GO:0044464~cell part,	-	hsa03050:Proteasome,	-
5564	protein kinase, AMP-activated, beta 1 non-catalytic subunit	0.92	GO:0008152~metabolic process,GO:0009987~cellular process,GO:0016043~cellular component organization,GO:0044085~cellular component biogenesis,GO:0065007~biological regulation,	GO:0005623~cell,GO:0032991~macromolecular complex,GO:0043226~organelle,GO:0044464~cell part,	GO:0005488~binding,	hsa04910:Insulin signaling pathway,hsa04920:Adipocytokine signaling pathway,hsa05410:Hypertrophic cardiomyopathy (HCM),	-
5501	protein phosphatase 1, catalytic subunit, gamma isoform	0.92	GO:0008152~metabolic process,GO:0009987~cellular process,	GO:0005623~cell,GO:0031974~membrane-enclosed lumen,GO:0031975~envelope,GO:0032991~macromolecular complex,GO:0043226~organelle,GO:0044422~organelle part,GO:0044464~cell part,GO:0045202~synapse,	GO:0003824~catalytic activity,GO:0005488~binding,	hsa04114:Oocyte meiosis,hsa04270:Vascular smooth muscle contraction,hsa04510:Focal adhesion,hsa04720:Long-term potentiation,hsa04810:Regulation of actin cytoskeleton,hsa04910:Insulin signaling pathway,	-
6147	ribosomal protein L23a pseudogene 63; ribosomal protein L23a pseudogene 75; ribosomal protein L23a pseudogene 37; ribosomal protein L23a pseudogene 65; ribosomal protein L23a pseudogene 43; ribosomal protein L23a pseudogene 44; ribosomal protein L23a	0.92	GO:0008152~metabolic process,GO:0009987~cellular process,	GO:0005623~cell,GO:0032991~macromolecular complex,GO:0043226~organelle,GO:0044422~organelle part,GO:0044464~cell part,	GO:0005198~structural molecule activity,GO:0005488~binding,	hsa03010:Ribosome,	-
6171	ribosomal protein L41	0.92	GO:0008152~metabolic process,GO:0009987~cellular process,	GO:0005623~cell,GO:0032991~macromolecular complex,GO:0043226~organelle,GO:0044422~organelle part,GO:0044464~cell part,	GO:0005198~structural molecule activity,GO:0005488~binding,	hsa03010:Ribosome,	-
646912	ribosomal protein L7 pseudogene 52	0.92	-	-	-	-	-
6189	ribosomal protein S3A pseudogene 5; ribosomal protein S3a pseudogene 47; ribosomal protein S3a pseudogene 49; ribosomal protein S3A; hypothetical LOC100131699; hypothetical LOC100130107	0.92	GO:0008152~metabolic process,GO:0009987~cellular process,GO:0065007~biological regulation,	GO:0005623~cell,GO:0031974~membrane-enclosed lumen,GO:0032991~macromolecular complex,GO:0043226~organelle,GO:0044422~organelle part,GO:0044464~cell part,	GO:0005198~structural molecule activity,GO:0005488~binding,	hsa03010:Ribosome,	-
23513	scribbled homolog (Drosophila)	0.92	GO:0009987~cellular process,GO:0016043~cellular component organization,GO:0016265~death,GO:0022610~biological adhesion,GO:0032501~multicellular organismal process,GO:0032502~developmental process,GO:0040011~locomotion,GO:0050896~response to stimulus,GO:0051179~localization,GO:0065007~biological regulation,	GO:0005623~cell,GO:0044456~synapse part,GO:0044464~cell part,GO:0045202~synapse,	GO:0005488~binding,	-	-
63826	serine racemase	0.92	GO:0008152~metabolic process,GO:0009987~cellular process,GO:0016043~cellular component organization,GO:0032501~multicellular organismal process,GO:0032502~developmental process,GO:0044085~cellular component biogenesis,GO:0050896~response to stimulus,GO:0051704~multi-organism process,	GO:0005623~cell,GO:0044464~cell part,	GO:0003824~catalytic activity,GO:0005488~binding,	hsa00260:Glycine, serine and threonine metabolism,	Brain: expressed at high levels in hippocampus and corpus callosum, intermediate levels in substantia nigra and caudate, and low levels in amygdala, thalamus, and subthalamic nuclei. Expressed in heart, skeletal muscle, kidney and liver.,
7531	similar to 14-3-3 protein epsilon (14-3-3E) (Mitochondrial import stimulation factor L subunit) (MSF L); tyrosine 3-monooxygenase/tryptophan 5-monooxygenase activation protein, epsilon polypeptide	0.92	GO:0009987~cellular process,GO:0016265~death,GO:0032501~multicellular organismal process,GO:0032502~developmental process,GO:0040011~locomotion,GO:0051179~localization,GO:0051234~establishment of localization,GO:0051704~multi-organism process,GO:0065007~biological regulation,	GO:0005623~cell,GO:0043226~organelle,GO:0044464~cell part,	GO:0005488~binding,	hsa04110:Cell cycle,hsa04114:Oocyte meiosis,hsa04722:Neurotrophin signaling pathway,	-
10921	similar to ribonucleic acid binding protein S1; RNA binding protein S1, serine-rich domain	0.92	GO:0008152~metabolic process,GO:0009987~cellular process,	GO:0005623~cell,GO:0031974~membrane-enclosed lumen,GO:0043226~organelle,GO:0044422~organelle part,GO:0044464~cell part,	GO:0005488~binding,	-	Ubiquitous.,
23648	single stranded DNA binding protein 3; hypothetical LOC100131851	0.92	GO:0008152~metabolic process,GO:0009987~cellular process,GO:0065007~biological regulation,	GO:0005623~cell,GO:0043226~organelle,GO:0044464~cell part,	GO:0005488~binding,GO:0030528~transcription regulator activity,	-	Highly expressed in all hematopoietic tissues, including spleen, lymph node, peripheral blood, bone marrow, thymus, and fetal liver, with highest expression in thymus and fetal liver. Expression is also high in heart, brain, kidney, and skeletal muscle.,
7536	splicing factor 1	0.92	GO:0000003~reproduction,GO:0008152~metabolic process,GO:0009987~cellular process,GO:0016043~cellular component organization,GO:0022414~reproductive process,GO:0032501~multicellular organismal process,GO:0032502~developmental process,GO:0044085~cellular component biogenesis,GO:0065007~biological regulation,	GO:0005623~cell,GO:0031974~membrane-enclosed lumen,GO:0032991~macromolecular complex,GO:0043226~organelle,GO:0044422~organelle part,GO:0044464~cell part,	GO:0005488~binding,GO:0030528~transcription regulator activity,	-	-
23451	splicing factor 3b, subunit 1, 155kDa	0.92	GO:0008152~metabolic process,GO:0009987~cellular process,GO:0032501~multicellular organismal process,GO:0032502~developmental process,	GO:0005623~cell,GO:0031974~membrane-enclosed lumen,GO:0032991~macromolecular complex,GO:0043226~organelle,GO:0044422~organelle part,GO:0044464~cell part,	GO:0005488~binding,	hsa03040:Spliceosome,	-
7155	topoisomerase (DNA) II beta 180kDa	0.92	GO:0008152~metabolic process,GO:0009987~cellular process,GO:0016043~cellular component organization,GO:0032501~multicellular organismal process,GO:0032502~developmental process,GO:0040011~locomotion,GO:0051179~localization,	GO:0005623~cell,GO:0031974~membrane-enclosed lumen,GO:0043226~organelle,GO:0044422~organelle part,GO:0044464~cell part,	GO:0003824~catalytic activity,GO:0005488~binding,	-	-
6923	transcription elongation factor B (SIII), polypeptide 2 (18kDa, elongin B)	0.92	GO:0008152~metabolic process,GO:0009987~cellular process,GO:0016043~cellular component organization,GO:0044085~cellular component biogenesis,GO:0065007~biological regulation,	GO:0005623~cell,GO:0031974~membrane-enclosed lumen,GO:0043226~organelle,GO:0044422~organelle part,GO:0044464~cell part,	GO:0005488~binding,	hsa04120:Ubiquitin mediated proteolysis,hsa05200:Pathways in cancer,hsa05211:Renal cell carcinoma,	-
64114	transmembrane BAX inhibitor motif containing 1	0.92	-	GO:0005623~cell,GO:0044464~cell part,	-	-	-
7009	transmembrane BAX inhibitor motif containing 6	0.92	GO:0000003~reproduction,GO:0009987~cellular process,GO:0016265~death,GO:0022414~reproductive process,GO:0032501~multicellular organismal process,GO:0032502~developmental process,GO:0065007~biological regulation,	GO:0005623~cell,GO:0043226~organelle,GO:0044464~cell part,	-	-	Highly abundant in testis.,
757	transmembrane protein 50B	0.92	-	GO:0005623~cell,GO:0043226~organelle,GO:0044464~cell part,	-	-	-
83460	transmembrane protein 93	0.92	-	GO:0005623~cell,GO:0044464~cell part,	-	-	-
7248	tuberous sclerosis 1	0.92	GO:0009987~cellular process,GO:0016043~cellular component organization,GO:0022610~biological adhesion,GO:0032501~multicellular organismal process,GO:0032502~developmental process,GO:0044085~cellular component biogenesis,GO:0050896~response to stimulus,GO:0051179~localization,GO:0051234~establishment of localization,GO:0065007~biological regulation,	GO:0005623~cell,GO:0032991~macromolecular complex,GO:0043226~organelle,GO:0044422~organelle part,GO:0044464~cell part,	GO:0005488~binding,GO:0030234~enzyme regulator activity,	hsa04150:mTOR signaling pathway,hsa04910:Insulin signaling pathway,	Highly expressed in skeletal muscle, followed by heart, brain, placenta, pancreas, lung, liver and kidney. Also expressed in embryonic kidney cells.,
84790	tubulin, alpha 1c	0.92	GO:0009987~cellular process,GO:0016043~cellular component organization,GO:0044085~cellular component biogenesis,	GO:0005623~cell,GO:0032991~macromolecular complex,GO:0043226~organelle,GO:0044422~organelle part,GO:0044464~cell part,	GO:0003824~catalytic activity,GO:0005198~structural molecule activity,GO:0005488~binding,	hsa04540:Gap junction,hsa05130:Pathogenic Escherichia coli infection,	-
7529	tyrosine 3-monooxygenase/tryptophan 5-monooxygenase activation protein, beta polypeptide	0.92	GO:0009987~cellular process,GO:0016043~cellular component organization,GO:0016265~death,GO:0044085~cellular component biogenesis,GO:0051179~localization,GO:0051234~establishment of localization,GO:0065007~biological regulation,	GO:0005623~cell,GO:0031974~membrane-enclosed lumen,GO:0032991~macromolecular complex,GO:0043226~organelle,GO:0044422~organelle part,GO:0044464~cell part,	GO:0003824~catalytic activity,GO:0005488~binding,GO:0030528~transcription regulator activity,	hsa04110:Cell cycle,hsa04114:Oocyte meiosis,hsa04722:Neurotrophin signaling pathway,	-
27005	ubiquitin specific peptidase 21	0.92	GO:0008152~metabolic process,GO:0009987~cellular process,GO:0016043~cellular component organization,GO:0065007~biological regulation,	GO:0005623~cell,GO:0043226~organelle,GO:0044464~cell part,	GO:0003824~catalytic activity,GO:0005488~binding,GO:0030528~transcription regulator activity,	-	Highly expressed in heart, pancreas and skeletal muscle. Also expressed in brain, placenta, liver and kidney, and at very low level in lung.,
7329	ubiquitin-conjugating enzyme E2I (UBC9 homolog, yeast)	0.92	GO:0008152~metabolic process,GO:0009987~cellular process,GO:0016043~cellular component organization,GO:0051704~multi-organism process,GO:0065007~biological regulation,	GO:0005623~cell,GO:0031974~membrane-enclosed lumen,GO:0043226~organelle,GO:0044422~organelle part,GO:0044464~cell part,	GO:0003824~catalytic activity,GO:0005488~binding,GO:0030528~transcription regulator activity,	hsa04120:Ubiquitin mediated proteolysis,	Expressed in heart, skeletal muscle, pancreas, kidney, liver, lung, placenta and brain. Also expressed in testis and thymus.,
7317	ubiquitin-like modifier activating enzyme 1	0.92	GO:0008152~metabolic process,GO:0009987~cellular process,GO:0016265~death,	-	GO:0003824~catalytic activity,GO:0005488~binding,	hsa04120:Ubiquitin mediated proteolysis,hsa05012:Parkinson's disease,	-
25972	unc-50 homolog (C. elegans)	0.92	GO:0051179~localization,GO:0051234~establishment of localization,	GO:0005623~cell,GO:0031975~envelope,GO:0043226~organelle,GO:0044422~organelle part,GO:0044464~cell part,	GO:0005488~binding,	-	-
23353	unc-84 homolog A (C. elegans)	0.92	-	GO:0005623~cell,GO:0031975~envelope,GO:0043226~organelle,GO:0044422~organelle part,GO:0044464~cell part,	GO:0005488~binding,	-	-
7498	xanthine dehydrogenase	0.92	GO:0000003~reproduction,GO:0008152~metabolic process,GO:0022414~reproductive process,GO:0032501~multicellular organismal process,GO:0032502~developmental process,GO:0050896~response to stimulus,GO:0065007~biological regulation,	GO:0005623~cell,GO:0043226~organelle,GO:0044464~cell part,	GO:0003824~catalytic activity,GO:0005488~binding,GO:0009055~electron carrier activity,	hsa00230:Purine metabolism,hsa00232:Caffeine metabolism,hsa00983:Drug metabolism,	-
400642	-	0.92	-	-	-	-	-
506	ATP synthase, H+ transporting, mitochondrial F1 complex, beta polypeptide	0.91	GO:0008152~metabolic process,GO:0009987~cellular process,GO:0016043~cellular component organization,GO:0032501~multicellular organismal process,GO:0032502~developmental process,GO:0040011~locomotion,GO:0051179~localization,GO:0051234~establishment of localization,GO:0065007~biological regulation,	GO:0005623~cell,GO:0031974~membrane-enclosed lumen,GO:0031975~envelope,GO:0032991~macromolecular complex,GO:0043226~organelle,GO:0044422~organelle part,GO:0044464~cell part,	GO:0003824~catalytic activity,GO:0005215~transporter activity,GO:0005488~binding,GO:0060089~molecular transducer activity,	hsa00190:Oxidative phosphorylation,hsa05010:Alzheimer's disease,hsa05012:Parkinson's disease,hsa05016:Huntington's disease,	-
93974	ATPase inhibitory factor 1	0.91	GO:0008152~metabolic process,GO:0009987~cellular process,GO:0016043~cellular component organization,GO:0032501~multicellular organismal process,GO:0032502~developmental process,GO:0044085~cellular component biogenesis,GO:0065007~biological regulation,	GO:0005623~cell,GO:0031975~envelope,GO:0032991~macromolecular complex,GO:0043226~organelle,GO:0044422~organelle part,GO:0044464~cell part,	GO:0005488~binding,GO:0030234~enzyme regulator activity,	-	-
535	ATPase, H+ transporting, lysosomal V0 subunit a1	0.91	GO:0008152~metabolic process,GO:0009987~cellular process,GO:0051179~localization,GO:0051234~establishment of localization,	GO:0005623~cell,GO:0032991~macromolecular complex,GO:0043226~organelle,GO:0044464~cell part,	GO:0005215~transporter activity,GO:0005488~binding,	hsa00190:Oxidative phosphorylation,hsa04142:Lysosome,hsa05110:Vibrio cholerae infection,hsa05120:Epithelial cell signaling in Helicobacter pylori infection,	-
54971	BTG3 associated nuclear protein	0.91	GO:0008152~metabolic process,GO:0009987~cellular process,GO:0016043~cellular component organization,GO:0032501~multicellular organismal process,GO:0032502~developmental process,GO:0065007~biological regulation,	GO:0005623~cell,GO:0043226~organelle,GO:0044464~cell part,	GO:0005488~binding,	-	-
4179	CD46 molecule, complement regulatory protein	0.91	GO:0000003~reproduction,GO:0002376~immune system process,GO:0008152~metabolic process,GO:0022414~reproductive process,GO:0050896~response to stimulus,GO:0051704~multi-organism process,GO:0065007~biological regulation,	GO:0005623~cell,GO:0044464~cell part,	GO:0060089~molecular transducer activity,	hsa04610:Complement and coagulation cascades,	-
51138	COP9 constitutive photomorphogenic homolog subunit 4 (Arabidopsis)	0.91	-	GO:0005623~cell,GO:0032991~macromolecular complex,GO:0043226~organelle,GO:0044422~organelle part,GO:0044464~cell part,	GO:0005488~binding,	-	-
3301	DnaJ (Hsp40) homolog, subfamily A, member 1	0.91	GO:0000003~reproduction,GO:0008152~metabolic process,GO:0009987~cellular process,GO:0022414~reproductive process,GO:0032501~multicellular organismal process,GO:0040011~locomotion,GO:0050896~response to stimulus,GO:0051179~localization,GO:0065007~biological regulation,	GO:0005623~cell,GO:0044464~cell part,	GO:0005488~binding,	-	-
1994	ELAV (embryonic lethal, abnormal vision, Drosophila)-like 1 (Hu antigen R)	0.91	GO:0008152~metabolic process,GO:0009987~cellular process,GO:0032501~multicellular organismal process,GO:0032502~developmental process,GO:0065007~biological regulation,	GO:0005623~cell,GO:0043226~organelle,GO:0044464~cell part,	GO:0005488~binding,	-	-
10755	GIPC PDZ domain containing family, member 1	0.91	GO:0009987~cellular process,GO:0032501~multicellular organismal process,GO:0040011~locomotion,GO:0051179~localization,GO:0051234~establishment of localization,GO:0065007~biological regulation,	GO:0005623~cell,GO:0043226~organelle,GO:0044422~organelle part,GO:0044456~synapse part,GO:0044464~cell part,GO:0045202~synapse,	GO:0005488~binding,	-	Widely expressed.,
2778	GNAS complex locus	0.91	GO:0000003~reproduction,GO:0008152~metabolic process,GO:0009987~cellular process,GO:0022414~reproductive process,GO:0032501~multicellular organismal process,GO:0032502~developmental process,GO:0050896~response to stimulus,GO:0051179~localization,GO:0051234~establishment of localization,GO:0051704~multi-organism process,GO:0065007~biological regulation,	GO:0005576~extracellular region,GO:0005623~cell,GO:0032991~macromolecular complex,GO:0043226~organelle,GO:0044422~organelle part,GO:0044464~cell part,	GO:0003824~catalytic activity,GO:0005488~binding,GO:0060089~molecular transducer activity,	hsa04020:Calcium signaling pathway,hsa04270:Vascular smooth muscle contraction,hsa04540:Gap junction,hsa04730:Long-term depression,hsa04742:Taste transduction,hsa04912:GnRH signaling pathway,hsa04916:Melanogenesis,hsa05110:Vibrio cholerae infection,hsa05414:Dilated cardiomyopathy,	-
10657	KH domain containing, RNA binding, signal transduction associated 1	0.91	GO:0008152~metabolic process,GO:0009987~cellular process,GO:0065007~biological regulation,	GO:0005623~cell,GO:0043226~organelle,GO:0044464~cell part,	GO:0005488~binding,GO:0030528~transcription regulator activity,GO:0060089~molecular transducer activity,	-	Ubiquitously expressed in all tissue examined. Isoform 1 is expressed at lower levels in brain, skeletal muscle, and liver whereas isoform 3 is intensified in skeletal muscle and in liver.,
4149	MYC associated factor X	0.91	GO:0008152~metabolic process,GO:0009987~cellular process,GO:0065007~biological regulation,	GO:0005623~cell,GO:0043226~organelle,GO:0044464~cell part,	GO:0005488~binding,GO:0030528~transcription regulator activity,	hsa04010:MAPK signaling pathway,hsa05200:Pathways in cancer,hsa05222:Small cell lung cancer,	High levels found in the brain, heart and lung while lower levels are seen in the liver, kidney and skeletal muscle.,
4809	NHP2 non-histone chromosome protein 2-like 1 (S. cerevisiae)	0.91	GO:0008152~metabolic process,GO:0009987~cellular process,GO:0044085~cellular component biogenesis,	GO:0005623~cell,GO:0031974~membrane-enclosed lumen,GO:0032991~macromolecular complex,GO:0043226~organelle,GO:0044422~organelle part,GO:0044464~cell part,	GO:0005488~binding,	hsa03040:Spliceosome,	Ubiquitous.,
5878	RAB5C, member RAS oncogene family	0.91	GO:0009987~cellular process,GO:0016043~cellular component organization,GO:0051179~localization,GO:0051234~establishment of localization,GO:0065007~biological regulation,	GO:0005623~cell,GO:0043226~organelle,GO:0044464~cell part,	GO:0003824~catalytic activity,GO:0005488~binding,	hsa04144:Endocytosis,	-
729659	S100 calcium binding protein A11; S100 calcium binding protein A11 pseudogene	0.91	GO:0065007~biological regulation,	GO:0005623~cell,GO:0043226~organelle,GO:0044464~cell part,	GO:0005488~binding,	-	-
9632	SEC24 family, member C (S. cerevisiae)	0.91	GO:0009987~cellular process,GO:0016043~cellular component organization,GO:0051179~localization,GO:0051234~establishment of localization,	GO:0005623~cell,GO:0032991~macromolecular complex,GO:0043226~organelle,GO:0044422~organelle part,GO:0044464~cell part,	GO:0005488~binding,	-	Ubiquitous.,
54662	TBC1 domain family, member 13	0.91	GO:0065007~biological regulation,	GO:0005623~cell,GO:0044464~cell part,	GO:0005488~binding,GO:0030234~enzyme regulator activity,	-	-
80145	THO complex 7 homolog (Drosophila)	0.91	GO:0000003~reproduction,GO:0009987~cellular process,GO:0016032~viral reproduction,GO:0022414~reproductive process,GO:0051179~localization,GO:0051234~establishment of localization,GO:0051704~multi-organism process,	GO:0005623~cell,GO:0032991~macromolecular complex,GO:0043226~organelle,GO:0044422~organelle part,GO:0044464~cell part,	GO:0005488~binding,	-	-
54554	WD repeat domain 5B	0.91	GO:0008152~metabolic process,GO:0009987~cellular process,	-	-	-	-
1176	adaptor-related protein complex 3, sigma 1 subunit	0.91	GO:0009987~cellular process,GO:0050896~response to stimulus,GO:0051179~localization,GO:0051234~establishment of localization,	GO:0005623~cell,GO:0032991~macromolecular complex,GO:0043226~organelle,GO:0044464~cell part,	GO:0005215~transporter activity,GO:0005488~binding,	hsa04142:Lysosome,	Present in all adult tissues examined.,
334	amyloid beta (A4) precursor-like protein 2	0.91	GO:0000003~reproduction,GO:0009987~cellular process,GO:0016043~cellular component organization,GO:0022414~reproductive process,GO:0032501~multicellular organismal process,GO:0032502~developmental process,GO:0050896~response to stimulus,GO:0051704~multi-organism process,GO:0065007~biological regulation,	GO:0005623~cell,GO:0043226~organelle,GO:0044464~cell part,	GO:0005488~binding,GO:0030234~enzyme regulator activity,	-	In placenta, brain, heart, lung, liver, kidney and endothelial tissues.,
57763	ankyrin repeat, family A (RFXANK-like), 2	0.91	-	GO:0005623~cell,GO:0043226~organelle,GO:0044464~cell part,	GO:0005488~binding,	-	-
26574	apoptosis antagonizing transcription factor	0.91	GO:0009987~cellular process,GO:0016265~death,GO:0022610~biological adhesion,GO:0032501~multicellular organismal process,GO:0032502~developmental process,GO:0044085~cellular component biogenesis,GO:0050896~response to stimulus,GO:0065007~biological regulation,	GO:0005623~cell,GO:0031974~membrane-enclosed lumen,GO:0043226~organelle,GO:0044422~organelle part,GO:0044464~cell part,	GO:0005488~binding,GO:0030528~transcription regulator activity,	-	Ubiquitously expressed. Expressed at high levels in brain, heart, kidney, placenta and thymus.,
8573	calcium/calmodulin-dependent serine protein kinase (MAGUK family)	0.91	GO:0008152~metabolic process,GO:0009987~cellular process,GO:0022610~biological adhesion,GO:0065007~biological regulation,	GO:0005623~cell,GO:0043226~organelle,GO:0044464~cell part,GO:0045202~synapse,	GO:0003824~catalytic activity,GO:0005488~binding,	hsa04530:Tight junction,	-
832	capping protein (actin filament) muscle Z-line, beta	0.91	GO:0009987~cellular process,GO:0016043~cellular component organization,GO:0044085~cellular component biogenesis,GO:0065007~biological regulation,	GO:0005623~cell,GO:0032991~macromolecular complex,GO:0043226~organelle,GO:0044422~organelle part,GO:0044464~cell part,	GO:0005488~binding,	-	-
55739	carbohydrate kinase domain containing	0.91	-	-	-	-	-
1312	catechol-O-methyltransferase	0.91	GO:0000003~reproduction,GO:0008152~metabolic process,GO:0009987~cellular process,GO:0022414~reproductive process,GO:0032501~multicellular organismal process,GO:0050896~response to stimulus,GO:0051704~multi-organism process,GO:0065007~biological regulation,	GO:0005623~cell,GO:0044464~cell part,	GO:0003824~catalytic activity,GO:0005488~binding,	hsa00140:Steroid hormone biosynthesis,hsa00350:Tyrosine metabolism,	Brain, liver, placenta, lymphocytes and erythrocytes.,
51510	chromatin modifying protein 5	0.91	GO:0009987~cellular process,GO:0016043~cellular component organization,GO:0051179~localization,GO:0051234~establishment of localization,GO:0065007~biological regulation,	GO:0005623~cell,GO:0043226~organelle,GO:0044464~cell part,	GO:0005488~binding,	hsa04144:Endocytosis,	-
51622	chromosome 7 open reading frame 28A; similar to Chromosome 7 open reading frame 28B; chromosome 7 open reading frame 28B	0.91	-	GO:0005623~cell,GO:0043226~organelle,GO:0044464~cell part,	-	-	-
60492	coiled-coil domain containing 90B	0.91	-	GO:0005623~cell,GO:0043226~organelle,GO:0044464~cell part,	-	-	-
79935	cyclin N-terminal domain containing 2	0.91	-	-	-	-	-
79174	cysteine-rich with EGF-like domains 2	0.91	-	GO:0005576~extracellular region,GO:0005623~cell,GO:0043226~organelle,GO:0044464~cell part,	GO:0005488~binding,	-	Ubiquitously expressed.,
1534	cytochrome b-561	0.91	GO:0008152~metabolic process,GO:0009987~cellular process,GO:0051179~localization,GO:0051234~establishment of localization,	GO:0005623~cell,GO:0031974~membrane-enclosed lumen,GO:0043226~organelle,GO:0044422~organelle part,GO:0044464~cell part,	GO:0003824~catalytic activity,GO:0005488~binding,	-	-
11068	cytochrome b-561 domain containing 2	0.91	GO:0008152~metabolic process,GO:0009987~cellular process,GO:0051179~localization,GO:0051234~establishment of localization,	GO:0005623~cell,GO:0044464~cell part,	GO:0005488~binding,	-	-
1629	dihydrolipoamide branched chain transacylase E2	0.91	GO:0008152~metabolic process,GO:0009987~cellular process,	GO:0005623~cell,GO:0031974~membrane-enclosed lumen,GO:0032991~macromolecular complex,GO:0043226~organelle,GO:0044422~organelle part,GO:0044464~cell part,	GO:0003824~catalytic activity,GO:0005488~binding,	hsa00280:Valine, leucine and isoleucine degradation,	-
1739	discs, large homolog 1 (Drosophila)	0.91	GO:0009987~cellular process,GO:0016043~cellular component organization,GO:0022610~biological adhesion,GO:0032502~developmental process,GO:0051704~multi-organism process,GO:0065007~biological regulation,	GO:0005623~cell,GO:0043226~organelle,GO:0044422~organelle part,GO:0044456~synapse part,GO:0044464~cell part,GO:0045202~synapse,	GO:0003824~catalytic activity,GO:0005488~binding,	hsa04660:T cell receptor signaling pathway,	-
8813	dolichyl-phosphate mannosyltransferase polypeptide 1, catalytic subunit	0.91	GO:0008152~metabolic process,GO:0009987~cellular process,	GO:0005623~cell,GO:0032991~macromolecular complex,GO:0043226~organelle,GO:0044422~organelle part,GO:0044464~cell part,	GO:0003824~catalytic activity,GO:0005488~binding,	hsa00510:N-Glycan biosynthesis,	-
10540	dynactin 2 (p50)	0.91	GO:0009987~cellular process,GO:0016043~cellular component organization,	GO:0005623~cell,GO:0032991~macromolecular complex,GO:0043226~organelle,GO:0044422~organelle part,GO:0044464~cell part,	GO:0003824~catalytic activity,GO:0005488~binding,	hsa05016:Huntington's disease,	-
[truncated: 11,930 more rows]
